# Supplementary material for: Why and when was lactase persistence selected for? Insights from Central Asian herders and ancient DNA
Source: PLoS Biol. 2020 Jun 8;18(6):e3000742. doi: 10.1371/journal.pbio.3000742 (PMC7302802; doi:10.1371/journal.pbio.3000742)
Supplement: S1 Table — The data are taken from David Reich Lab’s website [58], to which we added information for 3 additional newer publications [28,46,59]. The number in the “rs4988235” column corresponds to the number of reference allele at the −13.910 position (thus 0 means the alternative T allele, and 2 means the reference C allele). This is the information used in Fig 2 and S1 Fig. The last column (“LP status”) gives the phenotypic status of each individual based on its genotype at all reads (see Methods). This is the information used in S2 Fig. (XLSX) [file pbio.3000742.s003.xlsx]

## Sheet: ST1
Instance ID	Master ID	Data type	Publication	Average of 95.4% date range in calBP (defined as 1950 CE)	Group ID	Country	Lat.	Long.	Sex	rs4988235 (2=C; 0=T)	coverage	count.C	count.T	LP status
I5238	I5238	1240K	MathiesonNature2018	9993	Serbia_Iron_Gates_HG	Serbia	44.5959	22.0106	F	2	10	10	0	0
I1947	I1947	1240k	Narasimhan2019	9973	Ganj_Dareh_N	Iran	34.45	48.116	M	2	6	6	0	0
AH2.SG	AH2	Shotgun	BroushakiScience2016	9931	Iran_Tepe_Abdul_Hosein_N.SG	Iran	34.1883	48.3689	M	2	1	1	0	NA
AH4.SG	AH4	Shotgun	BroushakiScience2016	9930	Iran_Tepe_Abdul_Hosein_N.SG	Iran	34.1883	48.3689	F	2	3	3	0	0
AH1.SG	AH1	Shotgun	BroushakiScience2016	9900	Iran_Tepe_Abdul_Hosein_N.SG	Iran	34.1883	48.3689	F	2	1	1	0	NA
LesCloseaux13_published_d	LesCloseaux13	1240K	FuNature2016	9900	France_LesCloseaux13_published_LowCov	France	48.52	2.11	M	2	1	1	0	NA
I1290	I1290	1240K	LazaridisNature2016	9846	Iran_Ganj_Dareh_N	Iran	34.45	48.116	F	2	6	6	0	0
I5407	I5407	1240K	MathiesonNature2018	9800	Serbia_Iron_Gates_HG	Serbia	44.5529	22.0276	F	2	8	8	0	0
I5237	I5237	1240K	MathiesonNature2018	9800	Serbia_Iron_Gates_HG	Serbia	44.5959	22.0106	M	2	14	13	1	0
I5409	I5409	1240K	MathiesonNature2018	9800	Serbia_Iron_Gates_HG	Serbia	44.5959	22.0106	F	2	1	1	0	NA
I5234	I5234	1240K	MathiesonNature2018	9800	Serbia_Iron_Gates_HG	Serbia	44.5959	22.0106	F	2	2	2	0	NA
KK1.SG	KK1	Shotgun	JonesNatureCommunications2015	9720	Georgia_Kotias.SG	Georgia	42.28	43.28	M	2
SB460A3	I6754	1240k	Brace2019	9588	Wales_Mesolithic	Great Britain	51.6325	-4.6929	M	2	24	24	0	0
I10899	I10899	1240k	Olalde2019	9550	SE_Iberia_Meso	Spain	37.4394	-3.43757	M	2	2	2	0	NA
Hum1.SG	Hum1	Shotgun	GuntherPLoSBiology2018	9364	Norway_Mesolithic.SG	Norway	58.1	7.7	F	2
Hum2.SG	Hum2	Shotgun	GuntherPLoSBiology2018	9364	Norway_Mesolithic.SG	Norway	58.1	7.7	M	2
I4081	I4081	1240K	MathiesonNature2018	9335	Romania_Iron_Gates_HG	Romania	44.517	22.722	M	2	3	3	0	0
I4630	I4630	1240K	MathiesonNature2018	9222	Latvia_HG	Latvia	56.2833	25.1333	M	2	8	8	0	0
WC1.SG	WC1	Shotgun	BroushakiScience2016	9219	Iran_Wezmeh_N.SG	Iran	34.6129	47.1057	M	2	11	9	2	0
I1734	I1734	1240K	MathiesonNature2018	9202	Ukraine_N	Ukraine	47.4342	35.2764	M	2	13	13	0	0
SF9.SG	SF9	Shotgun	GuntherPLoSBiology2018	9144	Sweden_Mesolithic.SG	Sweden	57.3	17.9	F	2
Chan.SG	Chan	Shotgun	GonzalesFortesCurrentBiology2017	9131	Iberia_HG.SG	Spain	42.6	-7.2	F	2
I1875	I1875	1240K	MathiesonNature2018	9118	Croatia_Mesolithic_HG	Croatia	42.9672	16.7072	F	2	1	1	0	NA
SF12.SG	SF12	Shotgun	GuntherPLoSBiology2018	8895	Sweden_Mesolithic.SG	Sweden	57.3	17.9	F	2
SF11.SG	SF11	Shotgun	GuntherPLoSBiology2018	8892	Sweden_Mesolithic.SG	Sweden	57.3	17.9	M	2
M96.SG	M96	Shotgun	GonzalesFortesCurrentBiology2017	8825	Romania_Iron_Gates_HG.SG	Romania	44.6297	22.6126	M	2
I5876	I5876	1240K	MathiesonNature2018	8822	Ukraine_Mesolithic	Ukraine	48.9142	33.7649	M	2	4	4	0	0
I4916	I4916	1240K	MathiesonNature2018	8763	Serbia_Iron_Gates_HG	Serbia	44.6403	22.3033	M	2	7	7	0	0
I4870	I4870	1240K	MathiesonNature2018	8740	Serbia_Iron_Gates_HG	Serbia	44.5337	22.0503	M	2	4	4	0	0
OC.SG	I5408	Shotgun	GonzalesFortesCurrentBiology2017	8704	Romania_Iron_Gates_HG_dup.I5408.SG	Romania	44.517	22.722	M	2	2	2	0	NA
I0867	I0867	1240K	LazaridisNature2016	8700	Israel_PPNB	Israel	31.79	35.168	M	2	5	5	0	0
I1699	I1699	1240K	LazaridisNature2016	8700	Jordan_PPNC	Jordan	31.988	35.976	F	2	1	1	0	NA
I4582	I4582	1240K	MathiesonNature2018	8697	Romania_Iron_Gates_HG	Romania	44.517	22.722	F	2	8	8	0	0
I5411	I5411	1240K	MathiesonNature2018	8600	Romania_Iron_Gates_HG	Romania	44.6297	22.6126	M	2	3	1	1	NA
Tep002.SG	Tep002	WISP+Shotgun	KilincCurrentBiology2016	8585	Anatolia_N_Tepecik_Ciftlik.SG	Turkey	38.1722	34.4939	F	2
I4874	I4874	1240K	MathiesonNature2018	8506	Serbia_Iron_Gates_HG	Serbia	44.5337	22.0503	F	2	14	14	0	0
I4877	I4877	1240K	MathiesonNature2018	8505	Serbia_Iron_Gates_HG	Serbia	44.5337	22.0503	F	2	11	10	0	0
Tep003.SG	Tep003	WISP+Shotgun	KilincCurrentBiology2016	8505	Anatolia_N_Tepecik_Ciftlik.SG	Turkey	38.1722	34.4939	M	2
I4550	I4550	1240K	MathiesonNature2018	8489	Latvia_HG	Latvia	56.2833	25.1333	M	2	16	16	0	0
I4875	I4875	1240K	MathiesonNature2018	8458	Serbia_Iron_Gates_HG	Serbia	44.5337	22.0503	F	2	13	13	0	0
I4876	I4876	1240K	MathiesonNature2018	8455	Serbia_Iron_Gates_HG	Serbia	44.5337	22.0503	F	2	11	11	0	0
I4871	I4871	1240K	MathiesonNature2018	8450	Serbia_Iron_Gates_HG	Serbia	44.5337	22.0503	F	2	3	3	0	0
I4872	I4872	1240K	MathiesonNature2018	8450	Serbia_Iron_Gates_HG	Serbia	44.5337	22.0503	F	2	1	1	0	NA
I4881	I4881	1240K	MathiesonNature2018	8363	Serbia_Iron_Gates_HG	Serbia	44.5337	22.0503	M	2	14	14	0	0
I4632	I4632	1240K	MathiesonNature2018	8308	Latvia_HG	Latvia	56.2833	25.1333	F	2	17	17	0	0
I1099	I1099	1240K	MathiesonNature2015	8300	Anatolia_N	Turkey	40.3	29.5667	M	2	3	3	0	0
I1101	I1101	1240K	MathiesonNature2015	8300	Anatolia_N	Turkey	40.3	29.5667	M	2	3	3	0	0
I0736	I0736	1240K	MathiesonNature2015	8300	Anatolia_N	Turkey	40.3	29.5667	F	2	4	4	0	0
I1096	I1096	1240K	MathiesonNature2015	8300	Anatolia_N	Turkey	40.3	29.5667	M	2	12	12	0	0
I1100	I1100	1240K	MathiesonNature2015	8300	Anatolia_N	Turkey	40.3	29.5667	F	2	1	1	0	NA
I1102	I1102	1240K	MathiesonNature2015	8300	Anatolia_N	Turkey	40.3	29.5667	M	2	1	1	0	NA
I1103	I1103	1240K	MathiesonNature2015	8300	Anatolia_N	Turkey	40.3	29.5667	M	2	1	1	0	NA
I1097	I1097	1240K	MathiesonNature2015	8288	Anatolia_N	Turkey	40.3	29.5667	M	2	7	7	0	0
I1098	I1098	1240K	MathiesonNature2015	8288	Anatolia_N	Turkey	40.3	29.5667	F	2	16	16	0	0
I1583	I1583	1240K	MathiesonNature2015	8281	Anatolia_N	Turkey	40.3	29.5667	M	2	27	26	0	0
I0061.SG	I0061	Shotgun	FuNature2016	8280	Russia_Karelia_HG.SG	Russia	61.65	35.65	M	2	15	15	0	0
Bar31.SG	Bar31	Shotgun	HofmanovaPNAS2016	8279	Anatolia_N.SG	Turkey	40.3	29.5667	M	2
I0744	I0744	1240K	MathiesonNature2015	8273	Anatolia_N	Turkey	40.3	29.5667	M	2	5	5	0	0
I1581	I1581	1240K	MathiesonNature2015	8254	Anatolia_N	Turkey	40.3	29.5667	F	2	14	14	0	0
I0745	I0745	1240K	MathiesonNature2015	8251	Anatolia_N	Turkey	40.3	29.5667	M	2	34	34	0	0
I1580	I1580	1240K	MathiesonNature2015	8195	Anatolia_N	Turkey	40.3	29.5667	F	2	5	5	0	0
I1960	I1960	1240k	Narasimhan2019	8166	Tyumen_HG	Russia	56.0362	69.3389	F	2	14	14	0	0
I5402	I5402	1240K	MathiesonNature2018	8156	Serbia_Iron_Gates_HG	Serbia	44.6403	22.3033	M	2	6	6	0	0
I4914	I4914	1240K	MathiesonNature2018	8123	Serbia_Iron_Gates_HG	Serbia	44.6403	22.3033	M	2	15	15	0	0
I4915	I4915	1240K	MathiesonNature2018	8115	Serbia_Iron_Gates_HG	Serbia	44.6403	22.3033	M	2	14	13	0	0
I5885	I5885	1240K	MathiesonNature2018	8110	Ukraine_Mesolithic	Ukraine	48.9142	33.7649	F	2	1	1	0	NA
I1736	I1736	1240K	MathiesonNature2018	8109	Ukraine_N	Ukraine	47.4342	35.2764	F	2	2	2	0	NA
I0854	I0854	1240K	MathiesonNature2015	8106	Anatolia_N_sister.of.I0736	Turkey	40.3	29.5667	F	2	8	8	0	0
I0708	I0708	1240K	MathiesonNature2015	8097	Anatolia_N	Turkey	40.3	29.5667	M	2	31	31	0	0
I0707	I0707	1240K	MathiesonNature2015	8092	Anatolia_N	Turkey	40.3	29.5667	F	2	44	44	0	0
I0709	I0709	1240K	MathiesonNature2015	8086	Anatolia_N	Turkey	40.3	29.5667	M	2	58	58	0	0
Bar8.SG	Bar8	Shotgun	HofmanovaPNAS2016	8071	Anatolia_N.SG	Turkey	40.3	29.5667	F	2
I4917	I4917	1240K	MathiesonNature2018	8058	Serbia_Iron_Gates_HG	Serbia	44.6403	22.3033	F	2	7	7	0	0
Loschbour_published.DG	I0001	Shotgun.diploid	LazaridisNature2014	8050	Luxembourg_Loschbour_published.DG	Luxembourg	49.81	6.4	M	2
I5233	I5233	1240K	MathiesonNature2018	8001	Serbia_Iron_Gates_HG	Serbia	44.5959	22.0106	F	2	10	10	0	0
I4882	I4882	1240K	MathiesonNature2018	8000	Serbia_Iron_Gates_HG_brother.I4880	Serbia	44.5337	22.0503	M	2	13	12	0	0
I4596	I4596	1240K	MathiesonNature2018	7976	Latvia_HG	Latvia	56.2833	25.1333	M	2	14	14	0	0
I0724	I0724	1240K	MathiesonNature2015	7950	Anatolia_N	Turkey	40.26	29.65	M	2	2	1	0	NA
I0727	I0727	1240K	MathiesonNature2015	7950	Anatolia_N	Turkey	40.26	29.65	M	2
I4432	I4432	1240K	MathiesonNature2018	7948	Latvia_HG	Latvia	56.2833	25.1333	M	2	7	7	0	0
I0700	I0700	1240K	MathiesonNature2018	7934	Bulgaria_MP_N_1d.rel.I1108	Bulgaria	43.98	26.4	M	2	3	3	0	0
I0746	I0746	1240K	MathiesonNature2015	7930	Anatolia_N	Turkey	40.3	29.5667	M	2	43	43	0	0
I4351	I4351	1240k	Narasimhan2019	7925	Hajji_Firuz_C	Iran	36.9944	45.4744	F	2	7	7	0	0
I4241	I4241	1240k	Narasimhan2019	7908	Hajji_Firuz_C	Iran	36.9944	45.4744	M	2	6	6	0	0
I0706	I0706	1240K	MathiesonNature2018	7905	Bulgaria_Dzhulyunitsa_N	Bulgaria	43.1609	25.8834	M	2	1	1	0	NA
I5232	I5232	1240K	MathiesonNature2018	7901	Serbia_Iron_Gates_HG_o	Serbia	44.5959	22.0106	M	2	15	15	0	0
I0698_published	I0698	1240K	MathiesonNature2018	7900	Bulgaria_N_published	Bulgaria	42.1	25.75	M	2	6	6	0	0
I5427	I5427	1240K	MathiesonNature2018	7892	Greece_N	Greece	36.6383	22.3825	F	2	3	3	0	0
I1108	I1108	1240K	MathiesonNature2018	7875	Bulgaria_MP_N	Bulgaria	43.98	26.4	M	2	1	1	0	NA
I4873	I4873	1240K	MathiesonNature2018	7872	Serbia_Iron_Gates_HG	Serbia	44.5337	22.0503	F	2	17	17	0	0
I3948	I3948	1240K	MathiesonNature2018	7860	Croatia_Cardial_N	Croatia	43.589	16.648	M	2	8	8	0	0
DA249.SG	DA249	Shotgun	DamgaardScience2018	7840	Russia_Shamanka_EN.SG	Russia	51.6983	103.703	F	2	3	3	0	0
I3947	I3947	1240K	MathiesonNature2018	7836	Croatia_Cardial_N	Croatia	43.589	16.648	M	2	16	16	0	0
I3879	I3879	1240K	MathiesonNature2018	7828	Bulgaria_MP_N	Bulgaria	43.98	26.4	M	2	1	1	0	NA
LaBrana1_published.SG	I0585	Shotgun	OlaldeNature2014	7815	Iberia_HG_published.SG	Spain	42.911	-5.3778	M	2	108	107	0	0
I3433	I3433	1240K	MathiesonNature2018	7814	Croatia_Cardial_N	Croatia	43.589	16.648	F	2	22	22	0	0
I4880	I4880	1240K	MathiesonNature2018	7813	Serbia_Iron_Gates_HG	Serbia	44.5337	22.0503	M	2	12	12	0	0
I0676	I0676	1240K	MathiesonNature2018	7807	Macedonia_N	Macedonia	41.9	21.35	M	2	25	25	0	0
I4878	I4878	1240K	MathiesonNature2018	7803	Serbia_Iron_Gates_HG	Serbia	44.5337	22.0503	M	2	7	7	0	0
DA357.SG	DA357	Shotgun	DamgaardScience2018	7803	Russia_Lokomotiv_EN.SG	Russia	52.2869	104.249	M	2	2	2	0	NA
I4349	I4349	1240k	Narasimhan2019	7756	Hajji_Firuz_C	Iran	36.9944	45.4744	M	2	29	27	2	0
I0013	I0013	1240K	MathiesonNature2015 (1240k of same sample with 390k in HaakLazaridis2015)	7751	Sweden_Motala_HG	Sweden	58.535	15.046	M	2	8	8	0	0
I0015	I0015	1240K	MathiesonNature2015 (1240k of same sample with 390k in HaakLazaridis2015)	7747	Sweden_Motala_HG	Sweden	58.535	15.046	M	2	7	7	0	0
DA246.SG	DA246	Shotgun	DamgaardScience2018	7727	Russia_Shamanka_EN.SG	Russia	51.6983	103.703	F	2	4	4	0	0
I0014	I0014	1240K	MathiesonNature2015 (1240k of same sample with 390k in HaakLazaridis2015)	7703	Sweden_Motala_HG	Sweden	58.535	15.046	F	2	8	8	0	0
DA247.SG	DA247	Shotgun	DamgaardScience2018	7701	Russia_Shamanka_EN.SG	Russia	51.6983	103.703	M	2	7	7	0	0
I1878	I1878	1240K	LipsonNature2017	7700	Hungary_Starcevo_EN	Hungary	46.2086	18.7	M	2	3	3	0	0
I2373_all	I2373	1240K	LipsonNature2017	7700	Hungary_Koros_EN_all	Hungary	47.1828	20.3509	F	2	1	1	0	NA
I1671	I1671	1240K	LazaridisNature2016	7698	Iran_Seh_Gabi_LN	Iran	34.5	47.96	M	2	1	1	0	NA
I5405	I5405	1240K	MathiesonNature2018	7684	Serbia_N	Serbia	44.5529	22.0276	F	2	1	1	0	NA
I4551	I4551	1240K	MathiesonNature2018	7671	Latvia_HG	Latvia	56.2833	25.1333	M	2	8	8	0	0
KO1_published.SG	I1507	Shotgun	GambaNatureCommunications2014	7660	Hungary_KorosEN_HG_published.SG	Hungary	47.5592	20.7212	M	2	13	13	0	0
I4439	I4439	1240K	MathiesonNature2018	7648	Latvia_HG	Latvia	56.2833	25.1333	M	2	11	11	0	0
DA248.SG	DA248	Shotgun	DamgaardScience2018	7645	Russia_Shamanka_EN.SG	Russia	51.6983	103.703	M	2	3	3	0	0
I4595	I4595	1240K	MathiesonNature2018	7637	Latvia_HG	Latvia	56.2833	25.1333	F	2	11	11	0	0
I0017.SG	I0017	Shotgun	LazaridisNature2014	7626	Sweden_Motala_HG.SG	Sweden	58.535	15.046	M	2	21	21	0	0
I2532	I2532	1240K	MathiesonNature2018	7621	Romania_EN	Romania	45.466	27.01	M	2	5	5	0	0
I2529_published	I2529	1240K	MathiesonNature2018	7601	Bulgaria_N_published	Bulgaria	42.1	25.75	M	2	9	9	0	0
I4918	I4918	1240K	MathiesonNature2018	7600	Serbia_Starcevo_EN	Serbia	44.4864	21.0761	F	2	12	12	0	0
I1880_all	I1880	1240K	LipsonNature2017	7600	Hungary_Starcevo_EN_all	Hungary	45.993	18.5813	M	2
I0012	I0012	1240K	MathiesonNature2015 (1240k of same sample with 390k in HaakLazaridis2015)	7595	Sweden_Motala_HG	Sweden	58.535	15.046	M	2	3	3	0	0
I4971	I4971	1240K	LipsonNature2017	7592	Hungary_Koros_EN_HG	Hungary	47.5592	20.7212	M	2	2	2	0	NA
I1508	I1508	1240K	MathiesonNature2015 (capture of same sample shotgunned in Gamba2014)	7590	Hungary_Koros_EN	Hungary	47.3187	21.5274	F	2	1	1	0	NA
DA341.SG	DA341	Shotgun	DamgaardScience2018	7585	Russia_Lokomotiv_EN.SG	Russia	52.2869	104.249	F	2	5	5	0	0
I1877_all	I1877	1240K	LipsonNature2017	7580	Hungary_Starcevo_EN_all	Hungary	46.2086	18.7	M	2	6	6	0	0
I2794	I2794	1240K	LipsonNature2017	7574	Hungary_Koros_EN	Hungary	47.1916	20.4023	F	2	12	12	0	0
I5071	I5071	1240K	MathiesonNature2018	7571	Croatia_Impressa_EN	Croatia	45.4	13.5	F	2	1	1	0	NA
I0011	I0011	1240K	MathiesonNature2015 (1240k of same sample with 390k in HaakLazaridis2015)	7569	Sweden_Motala_HG	Sweden	58.535	15.046	F	2	3	3	0	0
I5072	I5072	1240K	MathiesonNature2018	7551	Croatia_Impressa_EN	Croatia	45.4	13.5	M	2	4	4	0	0
I0124	I0124	1240K	MathiesonNature2015 (1240k of same sample with 390k in HaakLazaridis2015)	7549	Russia_Samara_HG	Russia	53.6806	50.6753	M	2	1	1	0	NA
I3715	I3715	1240K	MathiesonNature2018	7529	Ukraine_N	Ukraine	47.9543	35.3893	M	2	2	2	0	NA
I2521	I2521	1240K	MathiesonNature2018	7505	Bulgaria_N	Bulgaria	43.1609	25.8834	M	2	24	24	0	0
I4434	I4434	1240K	MathiesonNature2018	7446	Latvia_HG	Latvia	56.2833	25.1333	M	2	7	7	0	0
I0633	I0633	1240K	MathiesonNature2018	7440	Serbia_EN	Serbia	44.9	19.75	M	2	1	1	0	NA
DA250.SG	DA250	Shotgun	DamgaardScience2018	7392	Russia_Shamanka_EN.SG	Russia	51.6983	103.703	M	2	1	1	0	NA
I4553	I4553	1240K	MathiesonNature2018	7379	Latvia_HG	Latvia	56.2833	25.1333	M	2	1	1	0	NA
I2533	I2533	1240K	MathiesonNature2018	7378	Romania_EN	Romania	44.2	23.9	F	2	15	15	0	0
I4552	I4552	1240K	MathiesonNature2018	7377	Latvia_HG	Latvia	56.2833	25.1333	F	2	5	5	0	0
I5870	I5870	1240K	MathiesonNature2018	7360	Ukraine_N	Ukraine	47.9543	35.3893	M	2	1	1	0	NA
I2937_all	I2937	1240K	LazaridisNature2017	7359	Greece_Peloponnese_N_all	Greece	36.6383	22.3825	F	2	7	7	0	0
I4114	I4114	1240K	MathiesonNature2018	7351	Ukraine_N	Ukraine	48.9142	33.7649	M	2	4	4	0	0
I2380	I2380	1240K	LipsonNature2017	7350	Hungary_ALPc_Szatmar_MN	Hungary	47.7813	20.5826	F	2	9	9	0	0
I1738	I1738	1240K	MathiesonNature2018	7350	Ukraine_N	Ukraine	48.1333	35.0833	M	2	10	10	0	0
CB13.SG	CB13	Shotgun	OlaldeMBE2015	7348	Iberia_EN.SG	Spain	41.37	1.89	F	2
DA252.SG	DA252	Shotgun	DamgaardScience2018	7341	Russia_Shamanka_EN.SG	Russia	51.6983	103.703	F	2	4	4	0	0
I2526	I2526	1240K	MathiesonNature2018	7336	Bulgaria_N	Bulgaria	43.1395	25.6102	F	2	1	1	0	NA
StoraForvar11.SG	StoraForvar11	Shotgun	SkoglundScience2014	7325	Sweden_HG.SG	Sweden	57.5	18.55	M	2
I4438	I4438	1240K	MathiesonNature2018	7291	Latvia_HG	Latvia	56.2833	25.1333	M	2	7	7	0	0
DA253.SG	DA253	Shotgun	DamgaardScience2018	7246	Russia_Shamanka_EN.SG	Russia	51.6983	103.703	F	2	2	2	0	NA
BerryAuBac_published	BerryAuBac	1240K	FuNature2016	7245	France_BerryAuBac_published	France	49.24	3.54	M	2	1	1	0	NA
I1732	I1732	1240K	MathiesonNature2018	7239	Ukraine_N	Ukraine	48.1333	35.0833	F	2	8	8	0	0
I3718	I3718	1240K	MathiesonNature2018	7230	Ukraine_N	Ukraine	48.9142	33.7649	M	2	1	1	0	NA
I0409	I0409	1240K	MathiesonNature2015 (1240k of same sample with 390k in HaakLazaridis2015)	7215	Iberia_EN	Spain	42.5	0.5	F	2	4	4	0	0
I1895	I1895	1240K	LipsonNature2017	7151	Hungary_Vinca_MN	Hungary	45.5969	18.2825	F	2	3	3	0	0
I0412	I0412	1240K	MathiesonNature2015 (1240k of same sample with 390k in HaakLazaridis2015)	7144	Iberia_EN	Spain	42.5	0.5	M	2	52	52	0	0
I2739	I2739	1240K	LipsonNature2017	7142	Hungary_LBK_MN	Hungary	46.2086	18.7	M	2	3	3	0	0
Stuttgart_published.DG	I0018	Shotgun.diploid	LazaridisNature2014	7140	Germany_LBK_EN_Stuttgart_published.DG	Germany	48.78	9.18	F	2	83	83	0	0
I0413	I0413	1240K	MathiesonNature2015 (1240k of same sample with 390k in HaakLazaridis2015)	7139	Iberia_EN	Spain	42.5	0.5	F	2	7	7	0	0
NE1.SG	I1506	Shotgun	GambaNatureCommunications2014	7139	Hungary_LBK_MN.SG	Hungary	47.88	21.192	F	2	2	2	0	NA
mur.SG	mur	Shotgun	ValdioseraPNAS2018	7136	Iberia_EN.SG	Spain	37.7	4.2	M	2
I2384	I2384	1240K	LipsonNature2017	7130	Hungary_ALPc_III_MN	Hungary	47.8576	21.4324	M	2	4	4	0	0
I0410	I0410	1240K	MathiesonNature2015 (1240k of same sample with 390k in HaakLazaridis2015)	7130	Iberia_EN	Spain	42.5	0.5	M	2	5	5	0	0
I5875	I5875	1240K	MathiesonNature2018	7126	Ukraine_N	Ukraine	48.9142	33.7649	M	2	3	3	0	0
I0026	I0026	1240K	MathiesonNature2015 (1240k of same sample with 390k in HaakLazaridis2015)	7125	Germany_LBK_EN	Germany	48.78	9.18	F	2	8	8	0	0
I0025	I0025	1240K	MathiesonNature2015 (1240k of same sample with 390k in HaakLazaridis2015)	7125	Germany_LBK_EN	Germany	48.78	9.18	F	2	10	10	0	0
I2020	I2020	1240K	LipsonNature2017	7125	Germany_LBK_EN_1d.or.2d.rel.I1550	Germany	51.8958	11.0467	M	2	1	1	0	NA
I2030	I2030	1240K	LipsonNature2017	7125	Germany_LBK_EN	Germany	51.8958	11.0467	F	2	1	1	0	NA
I2036	I2036	1240K	LipsonNature2017	7125	Germany_LBK_EN	Germany	51.8958	11.0467	F	2	1	1	0	NA
I2038	I2038	1240K	LipsonNature2017	7125	Germany_LBK_EN	Germany	51.8958	11.0467	F	2	1	1	0	NA
I1550	I1550	1240K	LipsonNature2017 (supplement of MathiesonNature2015, which itself was supplement of HaakLazaridis2015)	7125	Germany_LBK_EN	Germany	51.8958	11.0467	F	2	2	2	0	NA
I0022	I0022	1240K	MathiesonNature2015 (1240k of same sample with 390k in HaakLazaridis2015)	7125	Germany_LBK_EN	Germany	48.78	9.18	F	2	2	2	0	NA
I2026	I2026	1240K	LipsonNature2017	7125	Germany_LBK_EN	Germany	51.8958	11.0467	M	2
NE2.SG	I1498	Shotgun	GambaNatureCommunications2014	7124	Hungary_MN.SG	Hungary	47.52	21.589	F	2	12	12	0	0
I5890	I5890	1240K	MathiesonNature2018	7124	Ukraine_N	Ukraine	48.9142	33.7649	M	2	1	1	0	NA
I5068	I5068	1240K	MathiesonNature2018	7088	Austria_LBK_EN	Austria	48.6632	16.5897	M	2	4	4	0	0
I4440	I4440	1240K	MathiesonNature2018	7080	Latvia_HG	Latvia	56.2833	25.1333	M	2	10	10	0	0
I0054	I0054	1240K	MathiesonNature2015 (1240k of same sample with 390k in HaakLazaridis2015)	7072	Germany_LBK_EN	Germany	51.66	11.53	F	2	68	68	0	0
NE4.SG	I1505	Shotgun	GambaNatureCommunications2014	7061	Hungary_N.SG	Hungary	47.88	21.192	F	2	10	10	0	0
I3535	I3535	1240K	LipsonNature2017	7061	Hungary_ALPc_III_MN	Hungary	47.8576	21.4324	M	2	1	1	0	NA
I1499	I1499	1240K	MathiesonNature2015 (capture of same sample shotgunned in Gamba2014)	7060	Hungary_Bu_kk_MN	Hungary	48.52	21.168	F	2	16	16	0	0
I5883	I5883	1240K	MathiesonNature2018	7056	Ukraine_N	Ukraine	48.9142	33.7649	M	2	1	1	0	NA
NE6.SG	I1496	Shotgun	GambaNatureCommunications2014	7052	Hungary_LBK_MN.SG	Hungary	47.167	19.833	M	2	12	12	0	0
I2008	I2008	1240K	LipsonNature2017	7052	Germany_LBK_EN	Germany	51.8958	11.0467	F	2	1	1	0	NA
I0046	I0046	1240K	LipsonNature2017 (supplement of MathiesonNature2015, which itself was supplement of HaakLazaridis2015)	7051	Germany_LBK_EN	Germany	51.8958	11.0467	F	2	1	1	0	NA
I4196	I4196	1240K	LipsonNature2017	7050	Hungary_LBK_MN	Hungary	47.5016	18.9105	F	2	3	3	0	0
I5070	I5070	1240K	MathiesonNature2018	7050	Austria_LBK_EN	Austria	48.5798	16.4693	M	2	11	11	0	0
NE5.SG	I1500	Shotgun	GambaNatureCommunications2014	7050	Hungary_ALPc_MN.SG	Hungary	47.167	20.833	M	2	12	12	0	0
I2355	I2355	1240K	LipsonNature2017	7050	Hungary_ALBK_Szakalhat_MN	Hungary	47.4592	20.5128	F	2	1	1	0	NA
I2376	I2376	1240K	LipsonNature2017	7050	Hungary_ALPc_Tiszadob_MN	Hungary	48.0036	21.1765	M	2	1	1	0	NA
I2743	I2743	1240K	LipsonNature2017	7050	Hungary_ALPc_Szakalhat_MN	Hungary	47.1788	19.8605	M	2	1	1	0	NA
I4188	I4188	1240K	LipsonNature2017	7050	Hungary_ALPc_I_MN	Hungary	47.8651	21.1253	M	2	1	1	0	NA
I4199	I4199	1240K	LipsonNature2017	7050	Hungary_ALPc_Tiszadob_MN	Hungary	48.0036	21.1765	F	2	1	1	0	NA
I2357	I2357	1240K	LipsonNature2017	7050	Hungary_ALBK_Szakalhat_MN	Hungary	47.4592	20.5128	F	2	2	2	0	NA
I2375	I2375	1240K	LipsonNature2017	7050	Hungary_ALPc_Tiszadob_MN	Hungary	48.0036	21.1765	M	2	2	2	0	NA
I0659	I0659	1240K	LipsonNature2017 (supplement of MathiesonNature2015, which itself was supplement of HaakLazaridis2015)	7037	Germany_LBK_EN	Germany	51.8958	11.0467	M	2	1	1	0	NA
I0843	I0843	1240k	Olalde2019	7030	NW_Iberia_Meso	Spain	42.911	-5.3778	M	2	9	9	0	0
I1904	I1904	1240K	LipsonNature2017	7028	Hungary_LBK_MN	Hungary	46.2049	18.7004	M	2	9	9	0	0
I4628	I4628	1240K	MathiesonNature2018	7027	Latvia_HG	Latvia	56.2833	25.1333	M	2	6	6	0	0
I5077	I5077	1240K	MathiesonNature2018	7026	Croatia_Sopot_MN	Croatia	45.551	18.7466	M	2	11	11	0	0
I2379	I2379	1240K	LipsonNature2017	7011	Hungary_ALPc_Tiszadob_MN	Hungary	47.8607	21.0006	M	2	6	6	0	0
I5069	I5069	1240K	MathiesonNature2018	7000	Austria_LBK_EN	Austria	48.6632	16.5897	F	2	13	12	1	0
TOR.6	TOR.6	Mega-capture + shotgun	FregelPNAS2018	6980	Iberia_EN	Spain	37	-4.5	F	2
I0100	I0100	1240K	LipsonNature2017 (supplement of MathiesonNature2015, which itself was supplement of HaakLazaridis2015)	6977	Germany_LBK_EN	Germany	51.8958	11.0467	F	2	30	30	0	0
I1889	I1889	1240K	LipsonNature2017	6977	Hungary_Vinca_MN	Hungary	45.5969	18.2825	M	2	1	1	0	NA
I0821	I0821	1240K	LipsonNature2017 (supplement of MathiesonNature2015, which itself was supplement of HaakLazaridis2015)	6976	Germany_LBK_EN	Germany	51.8958	11.0467	M	2	1	1	0	NA
I1891	I1891	1240K	LipsonNature2017	6969	Hungary_Sopot_LN	Hungary	46.4159	18.9197	F	2	1	1	0	NA
I10942	I10942	1240k	Olalde2019	6950	SW_Iberia_EN	Gibraltar	36.132	-5.34377	F	2	3	3	0	0
I5206	I5206	1240K	MathiesonNature2018	6950	Austria_LBK_EN	Austria	48.5798	16.4693	F	2	5	5	0	0
I5207	I5207	1240K	MathiesonNature2018	6950	Austria_LBK_EN	Austria	48.5798	16.4693	M	2	11	11	0	0
I5205	I5205	1240K	MathiesonNature2018	6950	Austria_LBK_EN	Austria	48.5798	16.4693	F	2	14	14	0	0
I5204	I5204	1240K	MathiesonNature2018	6950	Austria_LBK_EN	Austria	48.5798	16.4693	M	2	19	19	0	0
I5208	I5208	1240K	MathiesonNature2018	6950	Austria_LBK_EN	Austria	48.5798	16.4693	F	2	23	23	0	0
I3719	I3719	1240K	MathiesonNature2018	6824	Ukraine_N_o2	Ukraine	48.9142	33.7649	M	2	4	4	0	0
I4184	I4184	1240K	LipsonNature2017	6773	Hungary_Sopot_LN	Hungary	46.0254	18.3251	F	2	3	3	0	0
I4441	I4441	1240K	MathiesonNature2018	6725	Latvia_HG	Latvia	56.2833	25.1333	M	2	11	11	0	0
I1972	I1972	1240K	LipsonNature2017	6710	Iberia_EN	Spain	42.6282	-3.11649	F	2	1	1	0	NA
I0449	I0449	1240K	LipsonNature2017	6700	Hungary_Tisza_LN	Hungary	46.3559	20.2782	M	2	30	30	0	0
I2358	I2358	1240K	LipsonNature2017	6700	Hungary_Tisza_LN	Hungary	47.4592	20.5128	F	2	2	2	0	NA
I4305	I4305	1240K	OlaldeNature2018	6672	France_MN	France	43.457	5.863	F	2	9	9	0	0
I1662	I1662	1240K	LazaridisNature2016	6672	Iran_Seh_Gabi_C	Iran	34.5	47.96	M	2	1	1	0	NA
I1905	I1905	1240K	LipsonNature2017	6664	Hungary_Lengyel_LN	Hungary	47.5106	18.6169	M	2	4	4	0	0
I4304	I4304	1240K	OlaldeNature2018	6639	France_MN	France	43.457	5.863	M	2	13	13	0	0
I4303	I4303	1240K	OlaldeNature2018	6633	France_MN	France	43.457	5.863	M	2	8	8	0	0
I2431	I2431	1240K	MathiesonNature2018	6615	Bulgaria_Middle_C	Bulgaria	43.0992	26.7194	M	2	13	13	0	0
I1903	I1903	1240K	LipsonNature2017	6600	Hungary_Lengyel_LN_son.I10619.son.I10624.halfbro.I10620.halfbro.I10621	Hungary	46.2049	18.7004	M	2	3	3	0	0
I4111	I4111	1240K	MathiesonNature2018	6585	Ukraine_N	Ukraine	48.9142	33.7649	F	2	5	5	0	0
ANI163	ANI163	1240K	MathiesonNature2018	6577	Bulgaria_Varna_EN3	Bulgaria	43.2131	27.8644	F	2	2	1	1	NA
ANI159-ANI181	merge_ANI159_ANI181	1240K	MathiesonNature2018	6571	Bulgaria_Varna_EN2	Bulgaria	43.2131	27.8644	M	2	1	1	0	NA
I5078	I5078	1240K	MathiesonNature2018	6569	Croatia_Sopot_MN	Croatia	45.551	18.7466	M	2	13	13	0	0
I0634	I0634	1240K	MathiesonNature2018	6557	Serbia_EN	Serbia	44.9	19.75	M	2	9	9	0	0
I3708	I3708	1240K	MathiesonNature2018	6550	Greece_Peloponnese_N	Greece	36.6383	22.3825	F	2	4	4	0	0
I1661	I1661	1240K	LazaridisNature2016	6544	Iran_Seh_Gabi_C	Iran	34.5	47.96	F	2	3	3	0	0
I1131	I1131	1240K	MathiesonNature2018	6483	Serbia_EN	Serbia	44.9	19.75	M	2	18	18	0	0
I7197	I7197	1240K	OlaldeNature2018	6450	Czech_MN	Czech Republic	50.0504	14.3667	M	2	7	7	0	0
I2430	I2430	1240K	MathiesonNature2018	6448	Bulgaria_Late_C	Bulgaria	43.0578	26.9836	M	2	4	4	0	0
I2423	I2423	1240K	MathiesonNature2018	6388	Bulgaria_Late_C	Bulgaria	43.0578	26.9836	F	2	2	2	0	NA
I1899	I1899	1240K	LipsonNature2017	6380	Hungary_Lengyel_LN	Hungary	47.1026	17.913	M	2	2	2	0	NA
I4894	I4894	1240K	OlaldeNature2018	6378	Czech_N	Czech Republic	50.1217	14.457	F	2	17	17	0	0
I1495	I1495	1240K	MathiesonNature2015 (capture of same sample shotgunned in Gamba2014)	6374	Hungary_Lengyel_LN	Hungary	47.167	19.833	M	2	17	17	0	0
I2509	I2509	1240K	MathiesonNature2018	6353	Bulgaria_C	Bulgaria	43.1609	25.8834	F	2	28	28	0	0
Pal7.SG	Pal7	Shotgun	HofmanovaPNAS2016	6351	Greece_Late_N.SG	Greece	38.6	24.1	F	2
I4893	I4893	1240K	OlaldeNature2018	6349	Czech_N	Czech Republic	50.1217	14.457	M	2	20	20	0	0
I2427	I2427	1240K	MathiesonNature2018	6340	Bulgaria_Late_C	Bulgaria	43.0589	26.7672	F	2	7	7	0	0
Spiginas4	Spiginas4	1240K	MittnikNatureCommunications2018	6335	Lithuania_Mesolithic	Lithuania	55.8	22.4	F	2	4	4	0	0
I2424	I2424	1240K	MathiesonNature2018	6304	Bulgaria_Late_C	Bulgaria	43.0578	26.9836	F	2	5	5	0	0
I2793	I2793	1240K	LipsonNature2017	6301	Hungary_Tiszapolgar_Bodrogkeresztur_ECHA	Hungary	47.1916	20.4023	M	2	9	9	0	0
N27.SG	N27	Shotgun	FernandesScientificReports2018	6250	Poland_BKG.SG	Poland	52.61	18.8	M	2
N36.SG	N36	Shotgun	FernandesScientificReports2018	6250	Poland_BKG_o1.SG	Poland	50.67	21.38	F	2
I2519	I2519	1240K	MathiesonNature2018	6242	Bulgaria_C	Bulgaria	43.1609	25.8834	F	2	16	15	0	0
I2356	I2356	1240K	LipsonNature2017	6200	Hungary_Tiszapolgar_ECA	Hungary	47.4592	20.5128	M	2	1	1	0	NA
I4088	I4088	1240K	MathiesonNature2018	6154	Romania_C	Romania	47.7467	22.395	F	2	2	2	0	NA
I1907	I1907	1240K	LipsonNature2017	6153	Hungary_Balaton_Lasinja_CA	Hungary	47.6387	17.3645	F	2	9	9	0	0
I4437	I4437	1240K	MathiesonNature2018	6148	Latvia_MN	Latvia	56.2833	25.1333	F	2	9	9	0	0
I1634	I1634	1240K	LazaridisNature2016	6145	Armenia_C	Armenia	39.73	45.2	M	2	4	4	0	0
N31.SG	N31	Shotgun	FernandesScientificReports2018	6138	Poland_BKG.SG	Poland	52.61	18.8	F	2
I4436	I4436	1240K	MathiesonNature2018	6105	Latvia_MN	Latvia	56.2833	25.1333	M	2	5	5	0	0
I1631	I1631	1240K	LazaridisNature2016	6100	Armenia_C	Armenia	39.73	45.2	F	2	11	11	0	0
I1909	I1909	1240K	LipsonNature2017	6089	Hungary_Balaton_Lasinja_CA	Hungary	45.993	18.5813	F	2	3	3	0	0
N28.SG	N28	Shotgun	FernandesScientificReports2018	6074	Poland_BKG.SG	Poland	52.61	18.8	M	2
I1632	I1632	1240K	LazaridisNature2016	6065	Armenia_C	Armenia	39.73	45.2	M	2	7	7	0	0
I4627	I4627	1240K	MathiesonNature2018	6064	Latvia_MN	Latvia	56.2833	25.1333	M	2	3	3	0	0
Klei10.SG	Klei10	Shotgun	HofmanovaPNAS2016	6063	Greece_Late_N.SG	Greece	40.4	21.8	M	2
I5766	I5766	1240k	Narasimhan2019	6057	Sosonivoy_HG	Russia	57.3589	65.365	F	2	6	6	0	0
I1409	I1409	1240K	LazaridisNature2016	6057	Armenia_C	Armenia	39.73	45.2	F	2	1	1	0	NA
I1908	I1908	1240K	LipsonNature2017	6050	Hungary_Balaton_Lasinja_CA	Hungary	46.7099	17.2394	F	2	5	4	0	0
I4189	I4189	1240K	LipsonNature2017	6050	Hungary_Balaton_Lasinja_CA	Hungary	46.2045	18.7299	F	2	7	7	0	0
I7042	I7042	1240K	OlaldeNature2018	6050	Hungary_BA	Hungary	47.43	19.052	M	2	13	13	0	0
I2783	I2783	1240K	LipsonNature2017	6046	Hungary_Hunyadihalom_MCHA	Hungary	46.3348	19.0539	M	2	1	1	0	NA
I4435	I4435	1240K	MathiesonNature2018	6003	Latvia_MN	Latvia	56.2833	25.1333	F	2	11	11	0	0
Latvia_MN2.SG	Latvia_MN2	Shotgun	JonesNatureCommunications2017	5965	Latvia_MN_Comb_Ware.SG	Latvia	56.2833	25.1333	F	2
I6561	I6561	1240K	MathiesonNature2018	5960	Ukraine_EN_o	Ukraine	48.6633	33.0968	M	0	8	4	4	1
I1182	I1182	1240K	HarneyMayNatureCommunications2018	5950	Israel_C	Israel	32.9742	35.3314	F	2	3	3	0	0
I1168	I1168	1240K	HarneyMayNatureCommunications2018	5950	Israel_C	Israel	32.9742	35.3314	F	2	4	4	0	0
I8134	I8134	1240k	Olalde2019	5950	SW_Iberia_MLN	Spain	36.445	-6.21	F	2	4	4	0	0
I1160	I1160	1240K	HarneyMayNatureCommunications2018	5950	Israel_C	Israel	32.9742	35.3314	M	2	7	7	0	0
I1166	I1166	1240K	HarneyMayNatureCommunications2018	5950	Israel_C_father.or.son.of.I1169	Israel	32.9742	35.3314	M	2	8	8	0	0
I1178	I1178	1240K	HarneyMayNatureCommunications2018	5950	Israel_C	Israel	32.9742	35.3314	M	2	12	12	0	0
I1169	I1169	1240K	HarneyMayNatureCommunications2018	5950	Israel_C	Israel	32.9742	35.3314	F	2	27	25	0	0
I1152	I1152	1240K	HarneyMayNatureCommunications2018	5950	Israel_C	Israel	32.9742	35.3314	F	2	1	1	0	NA
I1155_published	I1155	1240K	HarneyMayNatureCommunications2018	5950	Israel_C_published	Israel	32.9742	35.3314	M	2	1	1	0	NA
I1165	I1165	1240K	HarneyMayNatureCommunications2018	5950	Israel_C	Israel	32.9742	35.3314	M	2	1	1	0	NA
I1170	I1170	1240K	HarneyMayNatureCommunications2018	5950	Israel_C	Israel	32.9742	35.3314	M	2	1	1	0	NA
I1172	I1172	1240K	HarneyMayNatureCommunications2018	5950	Israel_C	Israel	32.9742	35.3314	M	2	1	1	0	NA
I1180_published	I1180	1240K	HarneyMayNatureCommunications2018	5950	Israel_C_1d.rel.I1179_published	Israel	32.9742	35.3314	M	2	1	1	0	NA
I1184	I1184	1240K	HarneyMayNatureCommunications2018	5950	Israel_C	Israel	32.9742	35.3314	F	2	2	2	2	NA
I1183	I1183	1240K	HarneyMayNatureCommunications2018	5950	Israel_C	Israel	32.9742	35.3314	F	2
LugarCanto41.SG	LugarCanto41	Shotgun	MartinianoPLoSGenetics2017	5950	Iberia_MN.SG	Portugal	39.5	-8.8	F	2
LugarCanto42.SG	LugarCanto42	Shotgun	MartinianoPLoSGenetics2017	5950	Iberia_MN.SG	Portugal	39.5	-8.8	F	2
LugarCanto44.SG	LugarCanto44	Shotgun	MartinianoPLoSGenetics2017	5950	Iberia_MN.SG	Portugal	39.5	-8.8	F	2
I4554	I4554	1240K	MathiesonNature2018	5949	Latvia_MN	Latvia	56.2833	25.1333	F	2	7	7	0	0
I2318	I2318	1240K	MathiesonNature2018	5945	Greece_Peloponnese_N	Greece	37.4233	23.1322	F	2	1	1	0	NA
I1407	I1407	1240K	LazaridisNature2016	5875	Armenia_C	Armenia	39.73	45.2	M	2	5	5	0	0
Steigen.SG	Steigen	Shotgun	GuntherPLoSBiology2018	5857	Norway_N_HG.SG	Norway	67.8	13.2	M	2
I3709	I3709	1240K	MathiesonNature2018	5847	Greece_Peloponnese_N	Greece	36.6383	22.3825	F	2	9	9	0	0
I1665	I1665	1240K	LazaridisNature2016	5826	Iran_Seh_Gabi_C	Iran	34.5	47.96	F	2	1	1	0	NA
I2657	I2657	1240K	OlaldeNature2018	5816	Scotland_N_o	Great Britain	56.42	-5.472	M	2	1	1	0	NA
I0807	I0807	1240K	MathiesonNature2015 (1240k of same sample with 390k in HaakLazaridis2015)	5790	Germany_Baalberge_MN	Germany	51.42	11.68	M	2	1	1	0	NA
I1584	I1584	1240K	LazaridisNature2016	5776	Anatolia_C	Turkey	40.3	29.5667	F	2	3	3	0	0
SB488B3	I6760	1240k	Brace2019	5770	England_N	Great Britain	51.8434	-1.85044	M	2	3	3	0	0
I3920	I3920	1240K	MathiesonNature2018	5770	Greece_Peloponnese_N	Greece	36.6383	22.3825	F	2	4	4	0	0
Kvarlov5164	Kvarlov5164	1240K	MittnikNatureCommunications2018	5746	Sweden_TRB_MN	Sweden	55.9	12.9	F	2
I1926_published	I1926	1240K	MathiesonNature2018	5736	Ukraine_Trypillia_Eneolithic	Ukraine	48.7225	25.8808	M	2	1	1	0	NA
I1565	I1565	1240K	LipsonNature2017	5735	Germany_Blatterhohle_MN	Germany	51.3583	7.55111	M	2	20	20	0	0
I2110	I2110	1240K	MathiesonNature2018	5735	Ukraine_Trypillian	Ukraine	48.7225	25.8808	M	2	1	1	0	NA
I2788	I2788	1240K	LipsonNature2017	5730	Hungary_Protoboleraz_LCA	Hungary	47.1891	20.0048	M	2	8	8	0	0
I0408	I0408	1240K	MathiesonNature2015 (1240k of same sample with 390k in HaakLazaridis2015)	5727	Iberia_MN	Spain	41.2522	-2.32622	F	2	68	68	0	0
I0407	I0407	1240K	MathiesonNature2015 (1240k of same sample with 390k in HaakLazaridis2015)	5700	Iberia_MN	Spain	41.2522	-2.32622	F	2	5	5	0	0
I0406	I0406	1240K	MathiesonNature2015 (1240k of same sample with 390k in HaakLazaridis2015)	5700	Iberia_MN	Spain	41.2522	-2.32622	M	2	10	10	0	0
SB511A3	I6762	1240k	Brace2019	5700	England_N	Great Britain	51.5611	-1.44592	M	2	40	40	0	0
I0405	I0405	1240K	MathiesonNature2015 (1240k of same sample with 390k in HaakLazaridis2015)	5700	Iberia_MN	Spain	41.2522	-2.32622	M	2	1	1	0	NA
SB338B2	I3005	1240k	Brace2019	5665	England_N	Great Britain	51.3247	-2.75325	F	2	8	8	0	0
SB416B3	I6750	1240k	OlaldeNature2018	5658	England_N	Great Britain	51.0912	-1.72751	M	2	4	4	0	0
I2633	I2633	1240K	OlaldeNature2018	5653	Scotland_N	Great Britain	58.53	-3.603	F	2	6	6	0	0
I4089	I4089	1240K	MathiesonNature2018	5653	Romania_C	Romania	47.7467	22.395	M	2	11	11	0	0
I2659	I2659	1240K	OlaldeNature2018	5652	Scotland_N	Great Britain	56.41	-5.471	F	2	6	6	0	0
I2789	I2789	1240K	LipsonNature2017	5650	Hungary_Protoboleraz_LCA	Hungary	47.1891	20.0048	M	2	5	5	0	0
I2790	I2790	1240K	LipsonNature2017	5649	Hungary_Protoboleraz_LCA	Hungary	47.1891	20.0048	F	2	23	23	0	0
SB422B3	I6751	1240k	OlaldeNature2018	5638	England_N	Great Britain	51.0912	-1.72751	F	2	15	15	0	0
I2691	I2691	1240K	OlaldeNature2018	5620	Scotland_N	Great Britain	56.41	-5.471	M	2	9	9	0	0
DA342.SG	DA342	Shotgun	DamgaardScience2018	5610	Russia_UstIda_LN.SG	Russia	53.1889	103.368	F	2	3	3	0	0
I1593	I1593	1240K	LipsonNature2017	5601	Germany_Blatterhohle_MN	Germany	51.3583	7.55111	M	2	2	2	0	NA
SB513A2	I3041	1240k	Brace2019	5600	Scotland.N	Great Britain	56.4146	-5.46918	M	2	3	3	0	0
SB573A	I5359	1240k	Brace2019	5600	Wales_C	Great Britain	51.4514	-3.30787	M	2	23	23	0	0
I5371	I5371	1240K	OlaldeNature2018	5600	Scotland_N	Great Britain	56.4146	-5.46918	F	2	1	1	0	NA
I2634	I2634	1240K	OlaldeNature2018	5569	Scotland_N	Great Britain	58.54	-3.598	M	2	2	2	0	NA
SB379D2	I3068	1240k	Brace2019	5557	England_N	Great Britain	53.0798	-1.64094	M	2	14	14	0	0
I6677	I6677	1240k	Narasimhan2019	5550	Bilina_N_Baalberge	Czech Republic	50.5528	13.7869	M	2	17	17	0	0
SB381B3	I6747	1240k	Brace2019	5539	England_N	Great Britain	53.0798	-1.64094	M	2	37	37	0	0
SB474C3	I6759	1240k	Brace2019	5536	England_N	Great Britain	54.0744	-2.28728	M	2	12	12	0	0
I4910	I4910	1240k	Narasimhan2019	5529	Sarazm_EN	Tajikistan	39.5072	67.4608	F	2	7	7	0	0
SB495A2	I3040	1240k	Brace2019	5525	England_N	Great Britain	50.829	-0.112825	M	2	9	9	0	0
SB350C3	I6746	1240k	Brace2019	5490	England_N	Great Britain	51.3247	-2.75325	F	2	67	67	0	0
I5079	I5079	1240K	MathiesonNature2018	5485	Croatia_Starcevo_LN	Croatia	45.4885	17.6413	F	2	13	13	0	0
I2791	I2791	1240K	LipsonNature2017	5471	Hungary_Protoboleraz_LCA	Hungary	47.1891	20.0048	M	2	5	5	0	0
I2635	I2635	1240K	OlaldeNature2018	5471	Scotland_N	Great Britain	58.53	-3.603	M	2	6	6	0	0
SB603A	I5366	1240k	Brace2019	5464	England_N	Great Britain	50.8609	-0.399007	F	2	21	21	0	0
I3135	I3135	1240K	OlaldeNature2018	5463	Scotland_N	Great Britain	56.4	-5.478	M	2	16	16	0	0
SB470A3	I6757	1240k	Brace2019	5463	England_N	Great Britain	54.0817	-2.27362	M	2	21	21	0	0
N19.SG	N19	Shotgun	FernandesScientificReports2018	5462	Poland_TRB.SG	Poland	52.62	18.96	F	2
N20.SG	N20	Shotgun	FernandesScientificReports2018	5462	Poland_TRB.SG	Poland	52.62	18.96	M	2
DA355.SG	DA355	Shotgun	DamgaardScience2018	5461	Russia_UstIda_LN.SG	Russia	53.1889	103.368	M	2	1	1	0	NA
I0560	I0560	1240K	MathiesonNature2015 (1240k of same sample with 390k in HaakLazaridis2015)	5458	Germany_Baalberge_MN	Germany	51.792	11.142	F	2	3	2	0	NA
I4110	I4110	1240K	MathiesonNature2018	5456	Ukraine_EN_o	Ukraine	48.9142	33.7649	F	2	3	3	0	0
I3134	I3134	1240K	OlaldeNature2018	5456	Scotland_N	Great Britain	56.4	-5.478	M	2	13	13	0	0
DA345.SG	DA345	Shotgun	DamgaardScience2018	5456	Russia_UstIda_LN.SG	Russia	53.1889	103.368	M	2	1	1	0	NA
I3133	I3133	1240K	OlaldeNature2018	5455	Scotland_N	Great Britain	56.4	-5.478	M	2	15	15	0	0
I4086	I4086	1240k	Narasimhan2019	5450	Tepe_Anau_EN	Turkmenistan	37.872	58.225	F	2	6	6	0	0
I4085	I4085	1240k	Narasimhan2019	5450	Tepe_Anau_EN	Turkmenistan	37.872	58.225	M	2	7	7	0	0
I4087	I4087	1240k	Narasimhan2019	5450	Tepe_Anau_EN	Turkmenistan	37.872	58.225	M	2	9	9	0	0
I7272	I7272	1240K	OlaldeNature2018	5450	Czech_Corded_Ware_o	Czech Republic	50.19	14.158	M	2	9	9	0	0
BOT2016.SG	BOT2016	Shotgun	DamgaardScience2018	5450	Kazakhstan_Botai.SG	Kazakhstan	53.306	67.6482	F	2	18	18	0	0
I4635	I4635	1240k	Narasimhan2019	5450	Parkhai_EN	Turkmenistan	38.348	56.2454	F	2	19	19	0	0
I4308	I4308	1240K	OlaldeNature2018	5450	France_MN	France	43.34	5.06	F	2	1	1	0	NA
DolmenAnsiao96B.SG	DolmenAnsiao96B	Shotgun	MartinianoPLoSGenetics2017	5450	Iberia_LN_C.SG	Portugal	39.9	-8.4	M	2
I3136	I3136	1240K	OlaldeNature2018	5394	Scotland_N	Great Britain	56.4	-5.478	F	2	12	12	0	0
I2636	I2636	1240K	OlaldeNature2018	5390	Scotland_N	Great Britain	59.35	-2.873	F	2	18	18	0	0
I2988	I2988	1240K	OlaldeNature2018	5389	Scotland_N	Great Britain	55.4	-5.2	F	2	16	16	0	0
I2660	I2660	1240K	OlaldeNature2018	5383	Scotland_N	Great Britain	56.41	-5.471	M	2	11	11	0	0
I2650	I2650	1240K	OlaldeNature2018	5380	Scotland_N	Great Britain	59.35	-2.873	M	2	2	2	0	NA
GB.SG	GB	Shotgun	GonzalesFortesCurrentBiology2017	5378	Romania_EN.SG	Romania	46.8	23.5	F	2
I2637	I2637	1240K	OlaldeNature2018	5375	Scotland_N	Great Britain	59.35	-2.873	M	2	11	11	0	0
I1563	I1563	1240K	LipsonNature2017	5361	Germany_Blatterhohle_MN	Germany	51.3583	7.55111	F	2	16	16	0	0
I7600	I7600	1240k	Olalde2019	5350	SE_Iberia_MLN	Spain	38.7025	-0.48631	F	2	1	1	0	NA
SB451B3	I6753	1240k	Brace2019	5305	England_N	Great Britain	51.3216	0.372682	M	2	23	23	0	0
BOT14.SG	BOT14	Shotgun	DamgaardScience2018	5264	Kazakhstan_Botai.SG	Kazakhstan	53.306	67.6482	M	2	4	4	0	0
SB467A3	I6755	1240k	Brace2019	5264	England_N	Great Britain	54.0744	-2.28728	M	2	4	4	0	0
UzOO77	UzOO77_new	1240K	MittnikNatureCommunications2018	5250	Russia_EHG	Russia	61.6	35.5	F	2	4	4	0	0
Iceman.SG	Iceman	Shotgun	KellerNatureCommunications2014	5244	Italy_Iceman_MN.SG	Italy	46.77	10.83	M	2
I2605	I2605	1240K	OlaldeNature2018	5238	England_N	Great Britain	51.4928	-0.665402	F	2	1	1	0	NA
Donkalnis7	Donkalnis7	1240K	MittnikNatureCommunications2018	5200	Lithuania_EMN_Narva	Lithuania	55.8	22.4	M	2	2	2	0	NA
I2369	I2369	1240K	LipsonNature2017	5185	Hungary_Baden_LCA	Hungary	47.6209	19.0449	M	2	5	5	0	0
I7554	I7554	1240K	OlaldeNature2018	5185	Scotland_N	Great Britain	55.986	3.249	M	2	18	18	0	0
I2980	I2980	1240K	OlaldeNature2018	5181	Scotland_N	Great Britain	59.3101	-2.94071	F	2	19	19	0	0
I0519	I0519	1240K	OlaldeNature2018	5180	England_N	Great Britain	52.2173	-0.940217	M	2	1	1	0	NA
I2371	I2371	1240K	LipsonNature2017	5179	Hungary_Baden_LCA	Hungary	47.3188	19.1669	M	2	1	1	0	NA
I2752	I2752	1240K	LipsonNature2017	5175	Hungary_Baden_LCA	Hungary	46.7847	17.7317	M	2	1	1	0	NA
I2785	I2785	1240K	LipsonNature2017	5175	Hungary_Baden_LCA	Hungary	47.685	19.9184	F	2	2	2	0	NA
I1658	I1658	1240K	LazaridisNature2016	5170	Armenia_EBA	Armenia	40.3907	43.8911	F	2	12	12	0	0
I11501	I11501	1240k	Narasimhan2019	5169	Kumsay_EBA	Kazakhstan	49.49	58.51	F	2	3	3	0	0
I8510	I8510	1240k	Narasimhan2019	5168	Geoksyur_EN	Turkmenistan	37.1907	61.0343	F	2	1	1	0	NA
I2651	I2651	1240K	OlaldeNature2018	5160	Scotland_N	Great Britain	59.35	-2.873	F	2	4	4	0	0
I11248	I11248	1240k	Olalde2019	5150	N_Iberia_MLN	Spain	43.0866	-2.2154	M	2	8	8	0	0
I7606	I7606	1240k	Olalde2019	5150	N_Iberia_MLN	Spain	43.0858	-2.2512	M	2	9	9	0	0
I7602	I7602	1240k	Olalde2019	5150	N_Iberia_MLN	Spain	43.0858	-2.2512	M	2	1	1	0	NA
I7603	I7603	1240k	Olalde2019	5150	N_Iberia_MLN	Spain	43.0858	-2.2512	M	2	1	1	0	NA
I11249	I11249	1240k	Olalde2019	5150	N_Iberia_MLN	Spain	43.0866	-2.2154	M	2	2	2	0	NA
I7604	I7604	1240k	Olalde2019	5150	N_Iberia_MLN	Spain	43.0858	-2.2512	M	2
BOT15.SG	BOT15	Shotgun	DamgaardScience2018	5135	Kazakhstan_Botai.SG	Kazakhstan	53.306	67.6482	M	2	2	2	0	NA
I2176_published	I2176	1240K	MathiesonNature2018	5132	Bulgaria_EBA_published	Bulgaria	43.0578	26.9836	M	2	3	3	0	0
I3085	I3085	1240K	OlaldeNature2018	5132	Scotland_N	Great Britain	58.74	-2.916	F	2	8	8	0	0
I2520	I2520	1240K	MathiesonNature2018	5132	Bulgaria_EBA	Bulgaria	43.1609	25.8834	M	2	21	21	0	0
bally.SG	bally	Shotgun	CassidyPNAS2016	5132	Ireland_MN.SG	Ireland	54.5422	-5.95667	F	2
I2934	I2934	1240K	OlaldeNature2018	5130	Scotland_N	Great Britain	58.74	-2.916	F	2	15	15	0	0
I2978	I2978	1240K	OlaldeNature2018	5129	Scotland_N	Great Britain	58.74	-2.916	M	2	12	12	0	0
I2935	I2935	1240K	OlaldeNature2018	5123	Scotland_N	Great Britain	58.74	-2.916	M	2	15	15	0	0
I2175	I2175	1240K	MathiesonNature2018	5122	Bulgaria_EBA	Bulgaria	43.0578	26.9836	M	2	2	2	0	NA
I11028	I11028	1240k	Narasimhan2019	5102	Bustan_EN	Uzbekistan	37.6667	67	M	2	5	5	0	0
I12484	I12484	1240k	Narasimhan2019	5100	Geoksyur_EN	Turkmenistan	37.1907	61.0343	F	2	4	4	0	0
I12481	I12481	1240k	Narasimhan2019	5100	Geoksyur_EN	Turkmenistan	37.1907	61.0343	M	2	6	6	0	0
I12487	I12487	1240k	Narasimhan2019	5100	Geoksyur_EN	Turkmenistan	37.1907	61.0343	M	2	6	6	0	0
I5119	I5119	1240K	OlaldeNature2018	5100	Hungary_LCA	Hungary	47.8099	20.8893	F	2	7	7	0	0
I12485	I12485	1240k	Narasimhan2019	5100	Geoksyur_EN	Turkmenistan	37.1907	61.0343	F	2	14	14	0	0
I12486	I12486	1240k	Narasimhan2019	5100	Geoksyur_EN	Turkmenistan	37.1907	61.0343	U	2	27	26	0	0
I12480	I12480	1240k	Narasimhan2019	5100	Geoksyur_EN	Turkmenistan	37.1907	61.0343	F	2	38	38	0	0
SB519A2	I6766	1240k	Brace2019	5100	Scotland.N	Great Britain	57.9073	-3.99683	F	2	42	42	0	0
SB515A2	I6764	1240k	Brace2019	5100	Scotland.N	Great Britain	57.9073	-3.99683	F	2	65	65	0	0
I12482	I12482	1240k	Narasimhan2019	5100	Geoksyur_EN	Turkmenistan	37.1907	61.0343	M	2	1	1	0	NA
I8532	I8532	1240k	Narasimhan2019	5100	Geoksyur_EN	Turkmenistan	37.1907	61.0343	F	2	1	1	0	NA
I1838	I1838	1240K	LipsonNature2017	5099	Iberia_C	Spain	42.63	-2.7	F	2	19	18	1	0
I2370	I2370	1240K	LipsonNature2017	5096	Hungary_Baden_LCA	Hungary	47.3188	19.1669	F	2	15	14	1	0
I2366	I2366	1240K	LipsonNature2017	5093	Hungary_Baden_LCA	Hungary	47.6209	19.0449	M	2	6	6	0	0
I2979	I2979	1240K	OlaldeNature2018	5087	Scotland_N	Great Britain	58.74	-2.916	M	2	18	18	0	0
I2753	I2753	1240K	LipsonNature2017	5081	Hungary_Baden_LCA	Hungary	46.7847	17.7317	M	2	8	8	0	0
I2367	I2367	1240K	LipsonNature2017	5081	Hungary_Baden_LCA	Hungary	47.6209	19.0449	M	2	12	12	0	0
I5270	I5270	1240k	Narasimhan2019	5081	Afanasievo	Russia	50.7581	85.5602	M	2	1	1	0	NA
I0429	I0429	1240K	MathiesonNature2015 (1240k of same sample with 390k in HaakLazaridis2015)	5079	Russia_Yamnaya_Samara	Russia	53.38	50.39	M	2	1	1	0	NA
I2069	I2069	1240k	Narasimhan2019	5077	Afanasievo	Russia	51.513	84.8353	F	2	18	18	0	0
I7489	I7489	1240k	Narasimhan2019	5076	Yamnaya_Samara	Russia	52.9128	50.9906	F	2	1	1	0	NA
I4259	I4259	1240k	Narasimhan2019	5068	Parkhai_EN	Turkmenistan	38.348	56.2454	F	2	6	6	0	0
I11736	I11736	1240k	Narasimhan2019	5068	Mereke_EBA_Yamnaya	Kazakhstan	50.46	49.2	F	2	12	12	0	0
I8502	I8502	1240k	Narasimhan2019	5066	Geoksyur_EN_1.or.2d.rel.I8524_1d.rel.I8505	Turkmenistan	37.1907	61.0343	F	2	1	1	0	NA
I2606	I2606	1240K	OlaldeNature2018	5065	England_N	Great Britain	51.4928	-0.665402	M	2	3	3	0	0
I0444	I0444	1240K	MathiesonNature2015 (1240k of same sample with 390k in HaakLazaridis2015)	5059	Russia_Yamnaya_Samara	Russia	53.31	51.15	M	2	1	1	0	NA
I2441	I2441	1240K	MathiesonNature2018	5050	Poland_Globular_Amphora	Poland	52.85	17.8833	M	2	3	3	0	0
I11599	I11599	1240k	Olalde2019	5050	SW_Iberia_CA	Portugal	39.1108	-8.66358	M	2	3	3	0	0
I5428	I5428	1240k	Olalde2019	5050	SW_Iberia_CA	Portugal	39.6241	-9.04719	M	2	2	2	0	NA
I7550	I7550	1240k	Olalde2019	5050	SW_Iberia_MLN	Spain	36.445	-6.21	F	2
CabecoArruda117B.SG	CabecoArruda117B	Shotgun	MartinianoPLoSGenetics2017	5050	Iberia_LN_C.SG	Portugal	39.1	-9.2	M	2
CabecoArruda122A.SG	I11600	Shotgun	MartinianoPLoSGenetics2017	5050	Iberia_LN_C_dup.I11600.SG	Portugal	39.1108	-8.66358	M	2
I5882	I5882	1240K	MathiesonNature2018	5047	Ukraine_EN	Ukraine	48.9142	33.7649	F	2	2	2	0	NA
I3138	I3138	1240K	OlaldeNature2018	5044	Scotland_N	Great Britain	56.4	-5.478	F	2	12	12	0	0
I4634	I4634	1240k	Narasimhan2019	5044	Parkhai_EN	Turkmenistan	38.348	56.2454	F	2	13	13	0	0
I5277	I5277	1240k	Narasimhan2019	5040	Afanasievo	Russia	50.7565	85.5609	M	2	17	17	0	0
atp016.SG	atp016	Shotgun	ValdioseraPNAS2018	5040	Iberia_C.SG	Spain	42.4	-3.5	F	2
N38.SG	N38	Shotgun	FernandesScientificReports2018	5033	Poland_GAC.SG	Poland	52.61	18.9	F	2
I3269	I3269	1240K	LipsonNature2017	5000	Iberia_C	Spain	42.63	-2.7	M	2	4	4	0	0
I8726	I8726	1240k	Narasimhan2019	5000	Shahr_I_Sokhta_BA2	Iran	30.6499	61.4003	M	2	4	4	0	0
I3270	I3270	1240K	LipsonNature2017	5000	Iberia_C	Spain	42.63	-2.7	F	2	1	1	0	NA
I8504	I8504	1240k	Narasimhan2019	4959	Geoksyur_EN	Turkmenistan	37.1907	61.0343	M	2	2	2	0	NA
I1917	I1917	1240K	MathiesonNature2018	4955	Ukraine_Yamnaya_Ozera	Ukraine	48.9912	33.9505	F	2	4	4	0	0
I11531	I11531	1240k	Narasimhan2019	4953	Kumsay_EBA	Kazakhstan	49.49	58.51	F	2	6	6	0	0
I2631	I2631	1240K	OlaldeNature2018	4952	Scotland_N	Great Britain	59.23	-2.568	M	2	5	5	0	0
I0357	I0357	1240K	MathiesonNature2015 (1240k of same sample with 390k in HaakLazaridis2015)	4952	Russia_Yamnaya_Samara	Russia	53.38	50.39	F	2	2	2	0	NA
I2433	I2433	1240K	MathiesonNature2018	4950	Poland_Globular_Amphora	Poland	52.85	17.8833	F	2	4	4	0	0
I0443	I0443	1240K	MathiesonNature2015 (1240k of same sample with 390k in HaakLazaridis2015)	4950	Russia_Yamnaya_Samara	Russia	53.38	50.39	M	2	7	7	0	0
I2105	I2105	1240K	MathiesonNature2018	4950	Ukraine_Yamnaya	Ukraine	48.2204	37.1461	F	2	17	17	0	0
I0370	I0370	1240K	MathiesonNature2015 (1240k of same sample with 390k in HaakLazaridis2015)	4950	Russia_Yamnaya_Samara	Russia	51.27	58.18	M	2	1	1	0	NA
I2440	I2440	1240K	MathiesonNature2018	4950	Poland_Globular_Amphora	Poland	52.85	17.8833	M	2	1	1	0	NA
I5278	I5278	1240k	Narasimhan2019	4948	Afanasievo	Russia	50.7536	85.5567	M	2	2	2	0	NA
I6669	I6669	1240k	Narasimhan2019	4946	Parkhai_EN	Turkmenistan	38.348	56.2454	F	2	4	4	0	0
I11732	I11732	1240k	Narasimhan2019	4945	Kumsay_EBA	Kazakhstan	49.49	58.51	F	2	4	4	0	0
I1843	I1843	1240K	LipsonNature2017	4935	Iberia_C	Spain	42.57	-2.57	F	2	4	4	0	0
I11734	I11734	1240k	Narasimhan2019	4917	Kumsay_EBA	Kazakhstan	49.49	58.51	M	2	2	2	0	NA
I5269	I5269	1240k	Narasimhan2019	4908	Afanasievo	Russia	50.7581	85.5602	M	2	17	17	0	0
I2165	I2165	1240K	MathiesonNature2018	4908	Bulgaria_EBA	Bulgaria	42.1329	25.4963	M	2	21	21	0	0
Bul4	Bul4	1240K	MathiesonNature2018	4906	Bulgaria_Yamnaya_o	Bulgaria	42.4296	25.8984	M	2	2	2	0	NA
I5279	I5279	1240k	Narasimhan2019	4905	Afanasievo	Russia	50.7536	85.5567	M	2	14	14	0	0
Yamnaya.SG	Yamnaya	Shotgun	DamgaardScience2018	4903	Kazakhstan_Karagash_Yamnaya_EMBA.SG	Kazakhstan	49.1342	75.8518	F	2	33	32	0	0
I10278	I10278	1240k	Olalde2019	4900	NE_Iberia_MLN	Spain	41.4391	1.5733	M	2	1	1	0	NA
I10287	I10287	1240k	Olalde2019	4900	NE_Iberia_MLN	Spain	41.4391	1.5733	M	2	1	1	0	NA
I11304	I11304	1240k	Olalde2019	4900	NE_Iberia_MLN	Spain	41.4391	1.5733	M	2	1	1	0	NA
I11305	I11305	1240k	Olalde2019	4900	NE_Iberia_MLN	Spain	41.4391	1.5733	M	2	2	2	0	NA
I11306	I11306	1240k	Olalde2019	4900	NE_Iberia_MLN	Spain	41.4391	1.5733	F	2	2	2	0	NA
CovaMoura364.SG	CovaMoura364	Shotgun	MartinianoPLoSGenetics2017	4900	Iberia_LN_C.SG	Portugal	38.745	-9.21522	M	2
CovaMoura9B.SG	CovaMoura9B	Shotgun	MartinianoPLoSGenetics2017	4900	Iberia_LN_C.SG	Portugal	38.745	-9.21522	F	2
I5273	I5273	1240k	Narasimhan2019	4899	Afanasievo	Russia	50.7536	85.5567	M	2	9	9	0	0
I2933	I2933	1240K	OlaldeNature2018	4898	Scotland_N	Great Britain	58.74	-2.916	M	2	14	14	0	0
I8725	I8725	1240k	Narasimhan2019	4896	Shahr_I_Sokhta_BA1	Iran	30.6499	61.4003	M	2	1	1	0	NA
atp12-1420.SG	atp12-1420	Shotgun	ValdioseraPNAS2018	4896	Iberia_C.SG	Spain	42.4	-3.5	M	2
I5272	I5272	1240k	Narasimhan2019	4895	Afanasievo	Russia	50.7565	85.5609	F	2	2	2	0	NA
I7646	I7646	1240k	Olalde2019	4880	SE_Iberia_MLN	Spain	38.7025	-0.48631	F	2	1	1	0	NA
I6715	I6715	1240k	Narasimhan2019	4850	Afanasievo	Russia	54.3725	90.5642	F	2	1	1	0	NA
Gokhem2.SG	Gokhem2	Shotgun	SkoglundScience2014	4850	Sweden_TRB_MN.SG	Sweden	58.1736	13.4075	F	2
I11462	I11462	1240k	Narasimhan2019	4846	Shahr_I_Sokhta_BA1	Iran	30.6499	61.4003	M	2	5	5	0	0
I2977	I2977	1240K	OlaldeNature2018	4836	Scotland_N	Great Britain	58.74	-2.916	M	2	19	19	0	0
I4629	I4629	1240K	MathiesonNature2018	4833	Latvia_LN_CW	Latvia	56.2833	25.1333	F	2	3	3	0	0
DA343.SG	DA343	Shotgun	DamgaardNature2018	4827	Russia_UstIda_EBA.SG	Russia	53.1889	103.368	U	2	1	1	0	NA
Veibri4	Veibri4	1240K	MittnikNatureCommunications2018	4810	Estonia_EMN_Narva	Estonia	58.3	26.8	F	2	6	6	0	0
I0231_published	I0231	1240K	MathiesonNature2015 (1240k of same sample with 390k in HaakLazaridis2015)	4800	Russia_Yamnaya_Samara_published	Russia	52.7109	49.4669	M	2	20	20	0	0
I11112	I11112	1240k	Narasimhan2019	4800	Afanasievo	Russia	53.8739	91.4697	M	2	2	2	0	NA
I0438	I0438	1240K	MathiesonNature2015 (1240k of same sample with 390k in HaakLazaridis2015)	4778	Russia_Yamnaya_Samara	Russia	53.38	50.38	M	2	2	2	0	NA
I7644	I7644	1240k	Olalde2019	4760	SE_Iberia_MLN	Spain	38.7025	-0.48631	M	2	2	2	0	NA
I2510	I2510	1240K	MathiesonNature2018	4758	Bulgaria_EBA	Bulgaria	43.1609	25.8834	M	2	19	19	0	0
ILK001	ILK001	1240K	MathiesonNature2018	4753	Ukraine_Globular_Amphora	Ukraine	49.5578	27.6886	M	2	43	43	0	0
ILK003	ILK003	1240K	MathiesonNature2018	4752	Ukraine_Globular_Amphora	Ukraine	49.5578	27.6886	F	2	25	25	0	0
ILK002	ILK002	1240K	MathiesonNature2018	4752	Ukraine_Globular_Amphora	Ukraine	49.5578	27.6886	M	2	38	38	0	0
I1497	I1497	1240K	MathiesonNature2015 (capture of same sample shotgunned in Gamba2014)	4750	Hungary_Baden_LCA	Hungary	47.167	19.833	F	2	16	16	0	0
I6711	I6711	1240k	Narasimhan2019	4750	Afanasievo	Russia	54.3566	90.9192	M	2	1	1	0	NA
I11605	I11605	1240k	Olalde2019	4750	SW_Iberia_CA	Portugal	39.2333	-9.3	M	2	2	2	0	NA
RISE511.SG	RISE511	Shotgun	AllentoftNature2015	4744	Russia_Afanasievo_sister.I3387_mother.I6711	Russia	54.3566	90.9192	F	2	6	6	0	0
I0581	I0581	1240K	MathiesonNature2015	4740	Iberia_C	Spain	42.3333	-3.5	M	2	78	78	0	0
atp002.SG	atp002	Shotgun	ValdioseraPNAS2018	4740	Iberia_C.SG	Spain	42.4	-3.5	M	2
I7671	I7671	1240k	Narasimhan2019	4733	Poltavka	Russia	53.1664	50.6736	M	2	6	6	0	0
RISE509.SG	I10565	Shotgun	AllentoftNature2015	4732	Russia_Afanasievo_mother.I6712_dup.I10565.SG	Russia	54.3566	90.9192	F	2	4	4	0	0
I0440	I0440	1240K	MathiesonNature2015	4727	Russia_Poltavka	Russia	53.38	50.39	M	2	16	16	0	0
I3387	I3387	1240k	Narasimhan2019	4725	Afanasievo	Russia	54.3566	90.9192	M	2	7	7	0	0
I3499	I3499	1240K	MathiesonNature2018	4725	Croatia_Starcevo_EN_o	Croatia	45.3388	18.6989	M	2	2	2	0	NA
I2924	I2924	1240k	Narasimhan2019	4724	Tepe_Hissar_C	Iran	36.1544	54.3836	F	2	3	3	0	0
I2925	I2925	1240k	Narasimhan2019	4724	Tepe_Hissar_C	Iran	36.1544	54.3836	F	2	3	3	0	0
I6294	I6294	1240k	Narasimhan2019	4721	Poltavka	Russia	53.5898	50.5713	M	2	3	3	0	0
RISE547.SG	RISE547	Shotgun	AllentoftNature2015	4711	Russia_Yamnaya_Kalmykia.SG	Russia	46.539	43.699	M	2	2	2	0	NA
I3951	I3951	1240k	Narasimhan2019	4709	Afanasievo_sister.I3950	Russia	48.8327	83.9097	F	2	14	14	0	0
I2923	I2923	1240k	Narasimhan2019	4707	Tepe_Hissar_C	Iran	36.1544	54.3836	M	2	3	3	0	0
I3950	I3950	1240k	Narasimhan2019	4707	Afanasievo	Russia	48.8327	83.9097	M	2	8	8	0	0
MA2212_final.SG	MA2212	Shotgun	DamgaardScience2018	4700	Anatolia_EBA.SG	Turkey	38.6293	34.2977	M	2	4	4	0	0
MA2210_final.SG	MA2210	Shotgun	DamgaardScience2018	4700	Anatolia_EBA.SG	Turkey	38.6293	34.2977	F	2	1	1	0	NA
MA2213_final.SG	MA2213	Shotgun	DamgaardScience2018	4700	Anatolia_EBA.SG	Turkey	38.6293	34.2977	F	2	2	2	0	NA
Ajvide52.SG	Ajvide52	Shotgun	SkoglundScience2014	4700	Sweden_PWC_NHG.SG	Sweden	57.5	18.55	M	2
Ajvide58.SG	Ajvide58	Shotgun	SkoglundScience2014	4700	Sweden_PWC_NHG.SG	Sweden	57.5	18.55	M	2
I3954	I3954	1240k	Narasimhan2019	4699	Afanasievo	Russia	48.8327	83.9097	F	2	26	26	0	0
I2792	I2792	1240K	MathiesonNature2018	4677	Croatia_Vucedol	Croatia	45.3356	19.0605	M	2	1	1	0	NA
I3952	I3952	1240k	Narasimhan2019	4673	Afanasievo	Russia	48.8327	83.9097	M	2	20	20	0	0
RISE1.SG	RISE1	Shotgun	AllentoftNature2015	4672	Poland_Corded_Ware.SG	Poland	52.29	17.54	M	2	1	1	0	NA
I1281	I1281	1240K	MathiesonNature2015	4670	Iberia_C	Spain	42.3333	-3.5	F	2	2	2	0	NA
I8198	I8198	1240k	Olalde2019	4650	SE_Iberia_CA	Spain	37.24	-4.24	F	2	4	4	0	0
I11752	I11752	1240k	Narasimhan2019	4650	Afanasievo	Russia	51.3044	83.2005	F	2	6	6	0	0
I8199	I8199	1240k	Olalde2019	4650	SE_Iberia_CA	Spain	37.24	-4.24	M	2	16	16	0	0
I8197	I8197	1240k	Olalde2019	4650	SE_Iberia_CA	Spain	37.24	-4.24	F	2	18	18	0	0
I8154	I8154	1240k	Olalde2019	4650	SE_Iberia_CA	Spain	37.24	-4.24	F	2	1	1	0	NA
I11592	I11592	1240k	Olalde2019	4650	SW_Iberia_CA	Portugal	39.0833	9.26667	M	2	2	2	0	NA
MA969.SG	Ardu2	Shotgun	SaagCurrentBiology2017	4638	Estonia_Corded_Ware.SG	Estonia	59.1	25.4	M	2
Kivisaare3	Kivisaare3	1240K	MittnikNatureCommunications2018	4635	Estonia_EMN_Narva	Estonia	59.4	27.9	M	2	1	1	0	NA
I6712	I6712	1240k	Narasimhan2019	4632	Afanasievo_son.I10565	Russia	54.3566	90.9192	M	2	2	2	0	NA
I1272	I1272	1240K	MathiesonNature2015	4627	Iberia_C	Spain	42.3333	-3.5	F	2	3	3	0	0
Donkalnis6	Donkalnis6	1240K	MittnikNatureCommunications2018	4625	Lithuania_EMN_Narva	Lithuania	55.8	22.4	F	2	34	34	0	0
I3447	I3447	1240k	Narasimhan2019	4623	Dali_EBA	Kazakhstan	45.1324	79.3644	F	2	20	20	0	0
I2513	I2513	1240k	Narasimhan2019	4621	Tepe_Hissar_C	Iran	36.1544	54.3836	F	2	6	5	1	0
I3949	I3949	1240k	Narasimhan2019	4618	Afanasievo_son.I3388_son.I3950_brother.I6714	Russia	48.8327	83.9097	M	2	7	7	0	0
I8568	I8568	1240k	Olalde2019	4615	SE_Iberia_MLN	Spain	38.7623	-0.586981	F	2	2	2	0	NA
RISE510.SG	RISE510	Shotgun	AllentoftNature2015	4610	Russia_Afanasievo.SG	Russia	54.3566	90.9192	F	2	2	2	0	NA
I0826	I0826	1240K	OlaldeNature2018	4607	Iberia_Bell_Beaker	Spain	41.4919	2.13889	M	2	1	1	0	NA
I2499	I2499	1240K	LazaridisNature2017	4604	Anatolia_EBA	Turkey	37.9177	30.7084	F	2	1	1	0	NA
I1392	I1392	1240K	OlaldeNature2018	4604	France_Bell_Beaker_lowSteppe	France	47.3408	7.313	F	2	3	2	0	NA
I3388	I3388	1240k	Narasimhan2019	4600	Afanasievo	Russia	48.8327	83.9097	F	2	4	4	0	0
I11476	I11476	1240k	Narasimhan2019	4600	Shahr_I_Sokhta_BA1	Iran	30.6499	61.4003	F	2	5	5	0	0
I11474	I11474	1240k	Narasimhan2019	4600	Shahr_I_Sokhta_BA1	Iran	30.6499	61.4003	M	2	1	1	0	NA
I8364	I8364	1240k	Olalde2019	4588	SE_Iberia_CA	Spain	37.24	-4.24	M	2	8	8	0	0
I8365	I8365	1240k	Olalde2019	4588	SE_Iberia_CA	Spain	37.24	-4.24	M	2	9	9	0	0
I6696	I6696	1240k	Narasimhan2019	4575	Corded_Ware_Czech_EN	Czech Republic	50.5321	14.0707	M	2	13	13	0	0
I6695	I6695	1240k	Narasimhan2019	4575	Corded_Ware_Czech_EN	Czech Republic	50.5528	13.7869	F	2	19	19	0	0
I1303	I1303	1240K	MathiesonNature2015	4573	Iberia_C	Spain	42.3333	-3.5	M	2	5	5	0	0
I1300	I1300	1240K	MathiesonNature2015	4573	Iberia_C	Spain	42.3333	-3.5	F	2	9	9	0	0
I5838	I5838	1240K	LipsonNature2017	4573	Iberia_C	Spain	42.3333	-3.5	M	2	14	14	0	0
I1274	I1274	1240K	MathiesonNature2015	4573	Iberia_C_brother.of.I1277	Spain	42.3333	-3.5	M	2	1	1	0	NA
I6671	I6671	1240k	Narasimhan2019	4550	Parkhai_EBA	Turkmenistan	38.348	56.2454	F	2	17	17	0	0
I6617	I6617	1240K	OlaldeNature2018	4550	Iberia_C	Spain	40.22	-3.76	M	2	1	1	0	NA
I5118	I5118	1240K	OlaldeNature2018	4550	Hungary_LCA	Hungary	47.8099	20.8893	M	2	1	1	0	NA
I11478	I11478	1240k	Narasimhan2019	4500	Shahr_I_Sokhta_BA1	Iran	30.6499	61.4003	M	2	4	4	0	0
I11456	I11456	1240k	Narasimhan2019	4500	Shahr_I_Sokhta_BA2	Iran	30.6499	61.4003	F	2	7	7	0	0
I8728	I8728	1240k	Narasimhan2019	4500	Shahr_I_Sokhta_BA2	Iran	30.6499	61.4003	M	2	1	1	0	NA
RISE94.SG	RISE94	Shotgun	AllentoftNature2015	4497	Sweden_BattleAxe.SG	Sweden	56.025	14.233	M	2	1	1	0	NA
I6714	I6714	1240k	Narasimhan2019	4495	Afanasievo_son.I3388_son.I3950_brother.I3949	Russia	54.3566	90.9192	M	2	18	18	0	0
EBA2.SG	EBA2	Shotgun	DamgaardScience2018	4494	Kazakhstan_CentralSteppe_EMBA.SG	Kazakhstan	52.6298	76.7276	F	2	10	10	0	0
I2683	I2683	1240K	LazaridisNature2017	4494	Anatolia_EBA	Turkey	37.9177	30.7084	F	2	12	12	0	0
I1635	I1635	1240K	LazaridisNature2016	4492	Armenia_EBA	Armenia	40.65	45.1167	M	2	12	11	1	0
I11301	I11301	1240k	Olalde2019	4480	N_Iberia_MLN	Spain	43.0866	-2.2154	F	2	2	2	0	NA
I0103	I0103	1240K	MathiesonNature2015 (1240k of same sample with 390k in HaakLazaridis2015)	4473	Germany_Corded_Ware	Germany	51.42	11.68	F	2	94	94	0	0
I2630	I2630	1240K	OlaldeNature2018	4472	Scotland_N	Great Britain	58.74	-2.916	M	2	13	13	0	0
I1633	I1633	1240K	LazaridisNature2016	4465	Armenia_EBA	Armenia	40.65	45.1167	F	2	9	9	0	0
I5076	I5076	1240k	Olalde2019	4465	SW_Iberia_CA	Portugal	37.1968	-8.58855	F	2	10	10	0	0
Bul6	Bul6	1240K	MathiesonNature2018	4450	Bulgaria_Beli_Breyag_EBA	Bulgaria	42.4296	25.8984	M	2	2	2	0	NA
I6713	I6713	1240k	Narasimhan2019	4450	Afanasievo	Russia	54.3566	90.9192	F	2	2	2	0	NA
RISE552.SG	RISE552	Shotgun	AllentoftNature2015	4446	Russia_Yamnaya_Kalmykia.SG	Russia	46.615	43.334	M	2	1	1	0	NA
MA826.RISE00.SG	Sope	Shotgun	SaagCurrentBiology2017.merge.with.AllentoftNature2015	4413	Estonia_Corded_Ware.SG	Estonia	59.408	27.026	F	2
RISE718.SG	RISE718	Shotgun	DamgaardScience2018	4411	Russia_Okunevo_BA_brother.I2078.SG	Russia	54.3718	91.5069	M	2	1	1	0	NA
I2932	I2932	1240K	OlaldeNature2018	4409	Scotland_N	Great Britain	58.74	-2.916	M	2	15	15	0	0
MA973.SG	Kunila2	Shotgun	SaagCurrentBiology2017	4408	Estonia_Corded_Ware.SG	Estonia	58.6	26.3	M	2
I1277	I1277	1240K	MathiesonNature2015	4407	Iberia_C	Spain	42.3333	-3.5	M	2	3	3	0	0
N44.SG	N44	Shotgun	FernandesScientificReports2018	4405	Poland_CWC_o.SG	Poland	52.62	18.96	F	2
N45.SG	N45	Shotgun	FernandesScientificReports2018	4405	Poland_CWC.SG	Poland	52.62	18.96	F	2
N47.SG	N47	Shotgun	FernandesScientificReports2018	4405	Poland_CWC_o.SG	Poland	52.62	18.96	M	2
N49.SG	N49	Shotgun	FernandesScientificReports2018	4405	Poland_CWC.SG	Poland	52.62	18.96	M	2
I7207	I7207	1240k	Narasimhan2019	4400	Corded_Ware_Czech_EN	Czech Republic	50.5447	13.8351	M	2	5	5	0	0
MA971.SG	Kunila1	Shotgun	SaagCurrentBiology2017	4400	Estonia_Corded_Ware.SG	Estonia	58.6	26.3	M	2
I0108	I0108	1240K	MathiesonNature2015 (1240k of same sample with 390k in HaakLazaridis2015)	4387	Germany_Bell_Beaker	Germany	51.45	11.54	F	2	4	4	0	0
I5748	I5748	1240K	OlaldeNature2018	4382	Netherlands_Bell_Beaker	Netherlands	52.7336	5.09618	M	2	5	5	0	0
I0104	I0104	1240K	MathiesonNature2015 (1240k of same sample with 390k in HaakLazaridis2015)	4378	Germany_Corded_Ware	Germany	51.42	11.68	M	2	20	20	0	0
I2495	I2495	1240K	LazaridisNature2017	4377	Anatolia_EBA	Turkey	37.9177	30.7084	M	2	3	3	0	0
I3432	I3432	1240k	Olalde2019	4365	SW_Iberia_CA	Portugal	38.387	-7.55	F	2	7	7	0	0
I4565	I4565	1240k	Olalde2019	4355	NE_Iberia_CA	Spain	41.2916	1.0638	M	2	3	3	0	0
I0374	I0374	1240K	MathiesonNature2015	4350	Russia_Poltavka	Russia	49.9667	44.6667	M	2	6	6	0	0
I0263	I0263	1240K	OlaldeNature2018	4350	Iberia_Bell_Beaker	Spain	41.4919	2.13889	F	2	1	1	0	NA
I0823	I0823	1240K	OlaldeNature2018	4350	Iberia_Bell_Beaker	Spain	41.4919	2.13889	F	2	1	1	0	NA
I0459	I0459	1240K	OlaldeNature2018	4350	Iberia_Bell_Beaker	Spain	42.4	-3.75	F	2	3	2	0	NA
I7278	I7278	1240K	OlaldeNature2018	4350	Czech_Bell_Beaker	Czech Republic	50.19	14.158	M	2
I1706	I1706	1240K	LazaridisNature2016	4345	Jordan_EBA	Jordan	31.988	35.976	F	2	8	8	0	0
I1730	I1730	1240K	LazaridisNature2016	4344	Jordan_EBA	Jordan	31.988	35.976	M	2	8	8	0	0
I2514	I2514	1240k	Narasimhan2019	4341	Tepe_Hissar_C	Iran	36.1544	54.3836	M	2	18	17	0	0
Spiginas1	Spiginas1	1240K	MittnikNatureCommunications2018	4340	Lithuania_EMN_Narva	Lithuania	55.8	22.4	M	2	29	29	0	0
I11735	I11735	1240k	Narasimhan2019	4331	Mereke_MBA	Kazakhstan	50.46	49.2	M	2	6	6	0	0
I7208	I7208	1240k	Narasimhan2019	4330	Corded_Ware_Czech_EN	Czech Republic	50.5391	13.8288	M	2	3	3	0	0
I5379	I5379	1240K	OlaldeNature2018	4330	England_Bell_Beaker	Great Britain	50.9192	-2.01544	M	2	7	7	0	0
I4243	I4243	1240k	Narasimhan2019	4326	Hajji_Firuz_BA	Iran	36.9944	45.4744	F	2	17	17	0	0
I1389_published	I1389	1240K	OlaldeNature2018	4323	France_Bell_Beaker_1d.rel.I1390_published	France	47.39	7.271	M	2	1	1	0	NA
I5429	I5429	1240k	Olalde2019	4310	SW_Iberia_CA	Portugal	38.387	-7.55	M	2	18	17	0	0
I0118	I0118	1240K	MathiesonNature2015 (1240k of same sample with 390k in HaakLazaridis2015)	4309	Germany_Alberstedt_LN	Germany	51.45	11.63	F	2	33	33	0	0
RISE719.SG	RISE719	Shotgun	DamgaardScience2018	4300	Russia_Okunevo_BA.SG	Russia	54.3718	91.5069	M	2	3	3	0	0
I3529	I3529	1240K	OlaldeNature2018	4300	Hungary_Bell_Beaker_EBA	Hungary	47.6209	19.0449	F	2	3	3	0	0
I7044	I7044	1240K	OlaldeNature2018	4300	Hungary_Bell_Beaker	Hungary	47.43	19.052	M	2	10	10	0	0
I7212	I7212	1240K	OlaldeNature2018	4300	Czech_Bell_Beaker	Czech Republic	50.4103	14.0746	M	2	13	13	0	0
I7289	I7289	1240K	OlaldeNature2018	4300	Czech_Bell_Beaker_sibling.I7214	Czech Republic	50.4103	14.0746	M	2	14	14	0	0
RISE667.SG	RISE667	Shotgun	DamgaardScience2018	4300	Russia_Okunevo_BA.SG	Russia	53.1565	90.2078	F	2	1	1	0	NA
RISE680.SG	RISE680	Shotgun	DamgaardScience2018	4300	Russia_Okunevo_BA.SG	Russia	53.7086	90.3598	F	2	1	1	0	NA
RISE681.SG	RISE681	Shotgun	DamgaardScience2018	4300	Russia_Okunevo_BA.SG	Russia	53.7086	90.3598	F	2	1	1	0	NA
I3238	I3238	1240k	Olalde2019	4300	NW_Iberia_CA_Stp	Spain	43.4102	-5.98496	M	2	1	1	0	NA
I4178	I4178	1240K	OlaldeNature2018	4300	Hungary_Bell_Beaker_EBA	Hungary	47.3832	19.0203	M	2	1	1	0	NA
I7040	I7040	1240K	OlaldeNature2018	4300	Hungary_BA	Hungary	47.43	19.052	F	2	1	1	0	NA
I7041	I7041	1240K	OlaldeNature2018	4300	Hungary_BA_brother.I7043	Hungary	47.43	19.052	M	2	1	1	0	NA
RISE672.SG	RISE672	Shotgun	DamgaardScience2018	4300	Russia_Okunevo_BA.SG	Russia	53.1565	90.2078	M	2	2	2	0	NA
I8745	I8745	1240k	Narasimhan2019	4300	Poltavka	Russia	49.9667	44.6667	M	2	2	2	0	NA
I1846	I1846	1240k	Olalde2019	4290	N_Iberia_CA	Spain	42.57	-2.57	F	2	3	3	0	0
I1842	I1842	1240k	Olalde2019	4290	N_Iberia_CA	Spain	42.63	-2.7	M	2	4	4	0	0
I0111	I0111	1240K	MathiesonNature2015 (1240k of same sample with 390k in HaakLazaridis2015)	4290	Germany_Bell_Beaker	Germany	51.45	11.54	F	2	6	6	0	0
I1978	I1978	1240k	Olalde2019	4290	N_Iberia_CA	Spain	42.57	-2.57	F	2	9	9	0	0
I5015	I4131	1240K	OlaldeNature2018	4289	Hungary_Bell_Beaker_EBA	Hungary	47.5992	19.0546	F	2	3	2	1	NA
E09538	E09538	1240K	OlaldeNature2018	4288	Germany_Germany_Bell_Beaker_Augsburg	Germany	48.32	10.89	M	2	3	3	0	0
I4247	I4247	1240K	OlaldeNature2018	4288	Iberia_Bell_Beaker	Spain	40.439	-3.501	F	2	1	1	0	NA
E09568_d	E09568	1240K	OlaldeNature2018	4286	Germany_Germany_Bell_Beaker_Augsburg	Germany	48.33	10.9	M	2	2	2	0	NA
I2365	I2365	1240K	OlaldeNature2018	4285	Hungary_Bell_Beaker_EBA	Hungary	47.5992	19.0546	M	2	4	4	0	0
I5017	I4124	1240K	OlaldeNature2018	4284	Germany_Bell_Beaker	Germany	48.33	10.895	F	2	1	1	0	NA
RISE664.SG	RISE664	Shotgun	DamgaardScience2018	4283	Russia_Okunevo_BA_dup.I3427.SG	Russia	53.5478	91.0256	M	2	4	4	0	0
I7209	I7209	1240k	Narasimhan2019	4283	Corded_Ware_Czech_EN	Czech Republic	50.5441	13.8341	M	2	11	11	0	0
I2450	I2450	1240K	OlaldeNature2018	4283	England_Bell_Beaker	Great Britain	51.7	-1.3	F	2	24	24	0	0
I2786	I2786	1240K	OlaldeNature2018	4283	Hungary_Bell_Beaker_EBA	Hungary	47.3832	19.0203	M	2	7	4	3	1
I5020	I4143	1240K	OlaldeNature2018	4282	Germany_Bell_Beaker	Germany	48.663	12.707	F	2	1	1	0	NA
I0461	I0461	1240K	OlaldeNature2018	4278	Iberia_Bell_Beaker	Spain	42.4	-3.75	F	2	2	2	0	NA
I2418	I2418	1240K	OlaldeNature2018	4270	England_Bell_Beaker	Great Britain	51.16	-1.77	F	2	5	5	0	0
I2461	I2461	1240K	OlaldeNature2018	4270	England_CA_EBA	Great Britain	51.13	-1.69	F	2	5	5	0	0
I2417	I2417	1240K	OlaldeNature2018	4270	England_Bell_Beaker	Great Britain	51.16	-1.77	M	2	7	7	0	0
I2741	I2741	1240K	OlaldeNature2018	4256	Hungary_Bell_Beaker_EBA_o	Hungary	47.3832	19.0203	M	2	10	10	0	0
I5367	I5367	1240K	OlaldeNature2018	4255	Scotland_Bell_Beaker	Great Britain	56.6809	-6.45982	F	2	10	7	3	1
I0805	I0805	1240K	MathiesonNature2015	4255	Germany_Bell_Beaker	Germany	51.79	11.14	M	2	1	1	0	NA
I6534	I6534	1240K	OlaldeNature2018	4254	Poland_Bell_Beaker	Poland	50.09	18.1	M	2	1	1	0	NA
I5385	I5385	1240K	OlaldeNature2018	4252	Scotland_Bell_Beaker	Great Britain	58.3648	-3.40351	F	2	1	1	0	NA
I6581	I6581	1240K	OlaldeNature2018	4251	Poland_Bell_Beaker_father.I6582_father.I6535	Poland	50.09	18.1	M	2	5	5	0	0
I5523	I5523	1240K	OlaldeNature2018	4250	Germany_Bell_Beaker	Germany	48.663	12.707	F	2	4	4	0	0
I5529	I5529	1240K	OlaldeNature2018	4250	Germany_Bell_Beaker	Germany	48.691	13.016	M	2	4	4	0	0
I7195	I7195	1240K	OlaldeNature2018	4250	Czech_EBA	Czech Republic	50.0504	14.3667	F	2	4	4	0	0
I7196	I7196	1240K	OlaldeNature2018	4250	Czech_EBA	Czech Republic	50.0504	14.3667	M	2	7	5	2	0
I6623	I6623	1240K	OlaldeNature2018	4250	Iberia_Bell_Beaker	Spain	40.439	-3.501	F	2	5	5	0	0
I5525	I5525	1240K	OlaldeNature2018	4250	Germany_Bell_Beaker	Germany	48.663	12.707	F	2	8	8	0	0
I7045	I7045	1240K	OlaldeNature2018	4250	Hungary_Bell_Beaker	Hungary	47.43	19.052	F	2	12	12	0	0
I7213	I7213	1240K	OlaldeNature2018	4250	Czech_Bell_Beaker	Czech Republic	50.4103	14.0746	F	2	13	13	0	0
I5513	I5513	1240K	OlaldeNature2018	4250	England_Bell_Beaker	Great Britain	51.22	-1.77	M	2	14	14	0	0
I7200	I7200	1240K	OlaldeNature2018	4250	Czech_EBA	Czech Republic	50.0504	14.3667	F	2	14	14	0	0
I7286	I7286	1240K	OlaldeNature2018	4250	Czech_Bell_Beaker	Czech Republic	50.4103	14.0746	M	2	17	17	0	0
I5512	I5512	1240K	OlaldeNature2018	4250	England_Bell_Beaker	Great Britain	51.24	-1.76	F	2	22	22	0	0
I0112	I0112	1240K	MathiesonNature2015 (1240k of same sample with 390k in HaakLazaridis2015)	4250	Germany_Bell_Beaker	Germany	51.791	11.141	F	2	11	6	5	1
I5531	I5531	1240K	OlaldeNature2018	4250	Germany_Bell_Beaker	Germany	48.7	11.3	F	0	3	0	3	1
I7202	I7202	1240K	OlaldeNature2018	4250	Czech_EBA	Czech Republic	50.0504	14.3667	M	2	5	2	3	1
I2473	I2473	1240k	Olalde2019	4250	N_Iberia_CA	Spain	42.57	-2.62	M	2	1	1	0	NA
I5665	I5665	1240K	OlaldeNature2018	4250	Iberia_Bell_Beaker	Spain	40.2	-3.6	M	2	1	1	0	NA
I4950	I4950	1240K	OlaldeNature2018	4250	England_Bell_Beaker	Great Britain	51.3	-1.8	M	2	1	1	0	NA
I5836	I5836	1240K	OlaldeNature2018	4250	Germany_Bell_Beaker	Germany	49.6	8.3	F	2	1	1	0	NA
I5521	I5521	1240K	OlaldeNature2018	4250	Germany_Bell_Beaker	Germany	48.33	10.895	F	2	1	1	0	NA
I7203	I7203	1240K	OlaldeNature2018	4250	Czech_EBA	Czech Republic	50.0504	14.3667	M	2	1	1	0	NA
I6601	I6601	1240K	OlaldeNature2018	4250	Iberia_N_EBA	Portugal	39.09	-9.29	M	2	2	2	0	NA
I5520	I5520	1240K	OlaldeNature2018	4250	Germany_Bell_Beaker	Germany	48.33	10.895	F	2	2	2	0	NA
I5043	I4141	1240K	OlaldeNature2018	4250	Czech_Unetice_EBA	Czech Republic	48.799	17.022	M	2	2	2	0	NA
I7201	I7201	1240K	OlaldeNature2018	4250	Czech_EBA	Czech Republic	50.0504	14.3667	F	0	4	2	2	NA
I2123	I2123	1240k	Narasimhan2019	4246	Gonur2_BA	Turkmenistan	38.1907	62.0343	F	2	1	1	0	NA
I1388	I1388	1240K	OlaldeNature2018	4246	France_Bell_Beaker_lowSteppe	France	45.46	6.213	M	2	1	1	0	NA
I0806	I0806	1240K	MathiesonNature2015 (1240k of same sample with 390k in HaakLazaridis2015)	4241	Germany_Bell_Beaker	Germany	51.79	11.14	M	2	2	2	0	NA
I7642	I7642	1240k	Olalde2019	4240	SE_Iberia_MLN	Spain	38.7025	-0.48631	M	2	1	1	0	NA
I1382	I1382	1240K	OlaldeNature2018	4236	France_Bell_Beaker	France	49.153	6.102	M	2	2	2	0	NA
I1549	I1549	1240K	MathiesonNature2015	4225	Germany_Bell_Beaker	Germany	51.82	10.91	F	2	14	14	0	0
I1532	I1532	1240K	MathiesonNature2015	4225	Germany_Corded_Ware	Germany	51.42	11.68	M	2	1	1	0	NA
I1536	I1536	1240K	MathiesonNature2015	4225	Germany_Corded_Ware	Germany	51.42	11.68	M	2	1	1	0	NA
I1542	I1542	1240K	MathiesonNature2015	4225	Germany_Corded_Ware	Germany	51.42	11.68	M	2	1	1	0	NA
I1534	I1534	1240K	MathiesonNature2015	4225	Germany_Corded_Ware	Germany	51.42	11.68	M	2	2	2	0	NA
E09569	E09569	1240K	OlaldeNature2018	4223	Germany_Bell_Beaker_Augsburg	Germany	48.32	10.89	M	2	3	3	0	0
I2364	I2364	1240K	OlaldeNature2018	4215	Hungary_Bell_Beaker_EBA	Hungary	47.5992	19.0546	M	2	2	2	0	NA
I6609	I6609	1240K	OlaldeNature2018	4201	Iberia_C	Spain	40.439	-3.501	F	2	2	2	0	NA
Kretuonas2	Kretuonas2	1240K	MittnikNatureCommunications2018	4200	Lithuania_EMN_Narva	Lithuania	55.3	26.2	M	2	3	3	0	0
I5519	I5519	1240K	OlaldeNature2018	4200	Germany_Bell_Beaker	Germany	48.33	10.895	M	2	3	3	0	0
I6624	I6624	1240K	OlaldeNature2018	4200	Germany_Bell_Beaker	Germany	48.841	12.75	F	2	3	3	0	0
I7287	I7287	1240K	OlaldeNature2018	4200	Czech_Bell_Beaker	Czech Republic	50.4103	14.0746	M	2	3	3	0	0
I7269	I7269	1240K	OlaldeNature2018	4200	Czech_Bell_Beaker	Czech Republic	50.19	14.158	M	0	6	4	2	0
I5834	I5834	1240K	OlaldeNature2018	4200	Germany_Bell_Beaker	Germany	48.841	12.75	F	2	5	5	0	0
I6591	I6591	1240K	OlaldeNature2018	4200	Germany_Bell_Beaker	Germany	48.841	12.75	F	2	5	5	0	0
I7275	I7275	1240K	OlaldeNature2018	4200	Czech_Bell_Beaker	Czech Republic	50.19	14.158	M	2	5	5	0	0
I7280	I7280	1240K	OlaldeNature2018	4200	Czech_Corded_Ware	Czech Republic	50.19	14.158	M	2	5	5	0	0
I5833	I5833	1240K	OlaldeNature2018	4200	Germany_Bell_Beaker	Germany	48.841	12.75	M	2	6	6	0	0
I5835	I5835	1240K	OlaldeNature2018	4200	Germany_Bell_Beaker_father.or.son.I1533	Germany	48.841	12.75	M	2	6	6	0	0
I7283	I7283	1240K	OlaldeNature2018	4200	Czech_Bell_Beaker_mother.I7282	Czech Republic	50.4103	14.0746	F	2	7	7	0	0
I7205	I7205	1240K	OlaldeNature2018	4200	Czech_Bell_Beaker	Czech Republic	50.4103	14.0746	M	2	11	9	1	0
I6590	I6590	1240K	OlaldeNature2018	4200	Germany_Bell_Beaker	Germany	48.841	12.75	F	2	10	10	0	0
I7276	I7276	1240K	OlaldeNature2018	4200	Czech_Bell_Beaker	Czech Republic	50.19	14.158	M	2	10	10	0	0
I7290	I7290	1240K	OlaldeNature2018	4200	Czech_Bell_Beaker	Czech Republic	50.4103	14.0746	F	2	12	11	0	0
I7282	I7282	1240K	OlaldeNature2018	4200	Czech_Bell_Beaker	Czech Republic	50.4103	14.0746	M	2	13	13	0	0
I7251	I7251	1240K	OlaldeNature2018	4200	Czech_Bell_Beaker	Czech Republic	50.19	14.158	M	2	13	13	0	0
I7214	I7214	1240K	OlaldeNature2018	4200	Czech_Bell_Beaker	Czech Republic	50.4103	14.0746	F	2	15	15	0	0
Kretuonas4	Kretuonas4	1240K	MittnikNatureCommunications2018	4200	Lithuania_EMN_Narva	Lithuania	55.3	26.2	F	2	47	47	0	0
I6588	I6588	1240K	OlaldeNature2018	4200	Iberia_Bell_Beaker	Spain	40.22	-3.76	M	2	1	1	0	NA
I5014	I5014	1240K	OlaldeNature2018	4200	Germany_Bell_Beaker	Germany	48.711	11.453	F	2	1	1	0	NA
I7271	I7271	1240K	OlaldeNature2018	4200	Czech_Bell_Beaker_brother.I7278	Czech Republic	50.19	14.158	M	2	1	1	0	NA
I7279	I7279	1240K	OlaldeNature2018	4200	Czech_Corded_Ware	Czech Republic	50.19	14.158	M	2	1	1	0	NA
I10411	I10411	1240k	Narasimhan2019	4200	Gonur1_BA	Turkmenistan	38.1907	62.0343	M	2	2	2	0	NA
I6539	I6539	1240K	OlaldeNature2018	4200	Iberia_Bell_Beaker	Spain	40.22	-3.76	M	2	2	2	0	NA
I4132	I4132	1240K	OlaldeNature2018	4200	Germany_Bell_Beaker_father.or.son.I5519	Germany	48.33	10.895	M	2	2	2	0	NA
I3590	I3590	1240K	OlaldeNature2018	4191	Germany_Bell_Beaker	Germany	48.8833	12.5332	F	2	2	1	0	NA
I0059	I0059	1240K	MathiesonNature2015 (1240k of same sample with 390k in HaakLazaridis2015)	4188	Germany_BenzigerodeHeimburg_LN	Germany	51.82	10.91	F	2	5	5	0	0
I3601	I3601	1240K	OlaldeNature2018	4175	Germany_Bell_Beaker	Germany	48.8833	12.5332	F	2	10	9	0	0
I3589	I3589	1240K	OlaldeNature2018	4175	Germany_Bell_Beaker	Germany	48.8833	12.5332	M	2	1	1	0	NA
I3594	I3594	1240K	OlaldeNature2018	4175	Germany_Bell_Beaker	Germany	48.8833	12.5332	F	2	1	1	0	NA
I6580	I6580	1240K	OlaldeNature2018	4175	Poland_Bell_Beaker	Poland	50.87	16.86	M	2	2	1	0	NA
I0244	I0244	1240k	Narasimhan2019	4173	Potapovka_o	Russia	53.5898	50.5713	F	2	6	6	0	0
I4946	I4946	1240K	OlaldeNature2018	4172	Czech_Bell_Beaker	Czech Republic	50.0504	14.3667	F	2	1	1	0	NA
I4945	I4945	1240K	OlaldeNature2018	4168	Czech_Bell_Beaker	Czech Republic	50.1217	14.457	F	2	1	1	0	NA
I4885	I4885	1240K	OlaldeNature2018	4166	Czech_Bell_Beaker	Czech Republic	50.1217	14.457	M	2	9	9	0	0
I4896	I4896	1240K	OlaldeNature2018	4165	Czech_Bell_Beaker	Czech Republic	50.0504	14.3667	F	2	13	13	0	0
I1782	I1782	1240k	Narasimhan2019	4165	Gonur1_BA	Turkmenistan	38.1907	62.0343	F	2	1	1	0	NA
I5514	I5514	1240K	OlaldeNature2018	4163	Czech_Bell_Beaker	Czech Republic	50.0504	14.3667	M	2	16	16	0	0
I4252_published	I4252	1240K	OlaldeNature2018	4163	I4252_published	Poland	50.649	20.656	M	2	1	1	0	NA
I6582	I6582	1240K	OlaldeNature2018	4151	Poland_Bell_Beaker	Poland	50.09	18.1	F	2	8	8	0	0
I6775	I6775	1240K	OlaldeNature2018	4150	England_Bell_Beaker	Great Britain	51.2	-3.1	M	2	4	4	0	0
I6778	I6778	1240K	OlaldeNature2018	4150	England_Bell_Beaker	Great Britain	51.3	-1.9	F	2	5	5	0	0
I6777	I6777	1240K	OlaldeNature2018	4150	England_Bell_Beaker	Great Britain	51.3	-1.9	M	2	14	14	0	0
I7211	I7211	1240K	OlaldeNature2018	4150	Czech_Bell_Beaker	Czech Republic	50.4103	14.0746	F	2	14	14	0	0
I7281	I7281	1240K	OlaldeNature2018	4150	Czech_Bell_Beaker	Czech Republic	50.045	14.3393	F	2	17	17	0	0
I4229	I4229	1240K	OlaldeNature2018	4150	Iberia_Bell_Beaker	Portugal	38.745	-9.21522	M	2	21	21	0	0
I6774	I6774	1240K	OlaldeNature2018	4150	England_Bell_Beaker	Great Britain	50.8	-0.1	M	2	2	2	0	NA
I6579	I6579	1240K	OlaldeNature2018	4142	Poland_EBA	Poland	51.04	17.07	F	2	13	13	0	0
I6674	I6674	1240k	Narasimhan2019	4139	Parkhai_MBA	Turkmenistan	38.348	56.2454	F	2	6	6	0	0
I4891	I4891	1240K	OlaldeNature2018	4122	Czech_Bell_Beaker	Czech Republic	50.1217	14.457	M	2	12	12	0	0
I4889	I4889	1240K	OlaldeNature2018	4122	Czech_Bell_Beaker	Czech Republic	50.1217	14.457	M	2	13	13	0	0
RISE386.SG	RISE386	Shotgun	AllentoftNature2015	4122	Russia_Sintashta_MLBA.SG	Russia	52.453	55.16	M	2	1	1	0	NA
I6583	I6583	1240K	OlaldeNature2018	4121	Poland_Bell_Beaker	Poland	50.96	17.02	F	2	12	12	0	0
I6537	I6537	1240K	OlaldeNature2018	4117	Poland_Chopice_Vesele_Culture	Poland	50.11	18.21	M	2	2	2	0	NA
I2445	I2445	1240K	OlaldeNature2018	4114	England_Bell_Beaker	Great Britain	51.7957	-1.31989	M	2	23	23	0	0
I0171	I0171	1240K	MathiesonNature2015 (1240k of same sample with 390k in HaakLazaridis2015)	4114	Germany_BenzigerodeHeimburg_LN	Germany	51.82	10.91	F	2	2	2	0	NA
I2568	I2568	1240K	OlaldeNature2018	4113	Scotland_CA_EBA	Great Britain	55.97	-2.444	M	2	5	5	0	0
I6531	I6531	1240K	OlaldeNature2018	4113	Poland_Chopice_Vesele_Culture	Poland	50.23	18.22	M	2	15	9	6	1
EBA1.SG	EBA1	Shotgun	DamgaardScience2018	4112	Kazakhstan_CentralSteppe_EMBA.SG	Kazakhstan	51.6313	74.6645	F	2	6	6	0	0
I4895	I4895	1240K	OlaldeNature2018	4110	Czech_Bell_Beaker	Czech Republic	50.0504	14.3667	M	2	17	17	0	0
I0117	I0117	1240K	MathiesonNature2015 (1240k of same sample with 390k in HaakLazaridis2015)	4106	Germany_Unetice_EBA	Germany	51.42	11.68	F	2	2	2	0	NA
I2597	I2597	1240K	OlaldeNature2018	4105	England_CA_EBA	Great Britain	51.16	-1.77	M	2	12	12	0	0
I2596	I2596	1240K	OlaldeNature2018	4105	England_EBA_father.or.son.I2597	Great Britain	51.16	-1.77	M	2	2	1	0	NA
RISE98.SG	RISE98	Shotgun	AllentoftNature2015	4104	Sweden_LN.SG	Sweden	55.381	13.445	M	2	10	7	3	1
I1783	I1783	1240k	Narasimhan2019	4100	Gonur1_BA_o	Turkmenistan	38.1907	62.0343	F	2	1	1	0	NA
I1381	I1381	1240K	OlaldeNature2018	4100	France_Bell_Beaker	France	49.153	6.102	M	2	2	2	0	NA
I5471_published	I5471	1240K	OlaldeNature2018	4096	Scotland_CA_EBA_published	Great Britain	55.9473	-2.47072	F	2	1	1	0	NA
I2443	I2443	1240K	OlaldeNature2018	4085	England_Bell_Beaker	Great Britain	51.7957	-1.31989	F	2	20	20	0	0
RISE674.SG	RISE674	Shotgun	DamgaardScience2018	4079	Russia_Okunevo_BA.SG	Russia	53.1565	90.2078	M	2	3	3	0	0
I4886	I4886	1240K	OlaldeNature2018	4074	Czech_Bell_Beaker	Czech Republic	50.1217	14.457	M	2	25	25	0	0
I11526	I11526	1240k	Narasimhan2019	4072	Aigyrzhal_BA	Kyrgyzstan	41.4315	75.8855	M	2	5	5	0	0
I2121	I2121	1240k	Narasimhan2019	4072	Gonur1_BA	Turkmenistan	38.1907	62.0343	F	2	1	1	0	NA
I2604	I2604	1240K	OlaldeNature2018	4070	England_CA_EBA	Great Britain	51.15	-1.36	F	2	6	6	0	0
I4887	I4887	1240K	OlaldeNature2018	4070	Czech_Bell_Beaker_brother.I4888	Czech Republic	50.1217	14.457	M	2	12	12	0	0
I2566	I2566	1240K	OlaldeNature2018	4070	England_CA_EBA	Great Britain	51.16	-1.77	M	2	1	1	0	NA
I3874	I3874	1240K	OlaldeNature2018	4069	France_Bell_Beaker_C	France	44.476	6.369	F	2	3	3	0	0
I3256	I3256	1240K	OlaldeNature2018	4067	England_Bell_Beaker	Great Britain	52.17	0.1	M	2	11	11	0	0
I2457	I2457	1240K	OlaldeNature2018	4066	England_CA_EBA	Great Britain	51.16	-1.77	M	2	14	14	0	0
I1784	I1784	1240k	Narasimhan2019	4066	Gonur1_BA	Turkmenistan	38.1907	62.0343	M	2	2	2	0	NA
I11737	I11737	1240k	Narasimhan2019	4064	Mereke_MBA	Kazakhstan	50.46	49.2	M	2	8	8	0	0
I2922	I2922	1240k	Narasimhan2019	4062	Tepe_Hissar_C	Iran	36.1544	54.3836	F	2	1	1	0	NA
I6708	I6708	1240k	Narasimhan2019	4062	Kanai_MBA	Kazakhstan	48.8327	83.9097	M	2	1	1	0	NA
I4888	I4888	1240K	OlaldeNature2018	4060	Czech_Bell_Beaker	Czech Republic	50.1217	14.457	M	2	16	16	0	0
I1793	I1793	1240k	Narasimhan2019	4060	Gonur1_BA	Turkmenistan	38.1907	62.0343	F	2	2	2	0	NA
I7199	I7199	1240K	OlaldeNature2018	4050	Czech_EBA	Czech Republic	50.0504	14.3667	M	2	11	11	0	0
I7210	I7210	1240K	OlaldeNature2018	4050	Czech_Bell_Beaker_father.or.son.I7212	Czech Republic	50.4103	14.0746	M	2	13	13	0	0
I7198	I7198	1240K	OlaldeNature2018	4050	Czech_EBA	Czech Republic	50.0504	14.3667	F	2	17	17	0	0
I6542_published	I6542	1240K	OlaldeNature2018	4050	Iberia_Bell_Beaker_C_published	Spain	40.4397	-3.50639	M	2	1	1	0	NA
I5750	I5750	1240K	OlaldeNature2018	4050	Netherlands_Bell_Beaker	Netherlands	52.7336	5.09618	M	2	2	2	0	NA
I2452	I2452	1240K	OlaldeNature2018	4049	England_Bell_Beaker	Great Britain	52.15	-0.38	M	2	21	21	0	0
I4074	I4074	1240K	OlaldeNature2018	4046	Netherlands_Bell_Beaker	Netherlands	52.7336	5.09618	M	2	7	7	0	0
I2454	I2454	1240K	OlaldeNature2018	4040	England_Bell_Beaker	Great Britain	52.34	0.03	F	2	15	15	0	0
I7635	I7635	1240K	OlaldeNature2018	4037	England_CA_EBA	Great Britain	54.5228	-1.30813	F	2	3	3	0	0
I1767	I1767	1240K	OlaldeNature2018	4035	England_Bell_Beaker	Great Britain	54.5228	-1.30813	M	2	4	4	0	0
BR1.SG	I1502	Shotgun	GambaNatureCommunications2014	4035	Hungary_Mako_EBA.SG	Hungary	47.167	20.833	F	2	13	13	0	0
I1705	I1705	1240K	LazaridisNature2016	4032	Jordan_EBA	Jordan	31.988	35.976	M	2	10	10	0	0
I2567	I2567	1240K	OlaldeNature2018	4030	Scotland_CA_EBA	Great Britain	55.97	-2.444	M	2	7	7	0	0
I2478	I2478	1240K	OlaldeNature2018	4018	Italy_Bell_Beaker	Italy	44.78	10.29	M	2	1	1	0	NA
I2477	I2477	1240K	OlaldeNature2018	4015	Italy_Bell_Beaker	Italy	44.78	10.29	F	2	10	10	0	0
I0070	I0070	1240K	LazaridisNature2017	4000	Greece_Minoan_Lassithi	Greece	35.08	25.83	M	2	7	7	0	0
I0073	I0073	1240K	LazaridisNature2017	4000	Greece_Minoan_Lassithi	Greece	35.08	25.83	M	2	8	8	0	0
I9005	I9005	1240K	LazaridisNature2017	4000	Greece_Minoan_Lassithi	Greece	35.08	25.83	F	2	12	12	0	0
I7249	I7249	1240K	OlaldeNature2018	4000	Czech_Bell_Beaker	Czech Republic	50.19	14.158	M	2	12	12	0	0
I4073	I4073	1240K	OlaldeNature2018	4000	Netherlands_Bell_Beaker	Netherlands	52.7336	5.09618	M	2	14	14	0	0
I7043	I7043	1240K	OlaldeNature2018	4000	Hungary_BA	Hungary	47.43	19.052	M	2	14	14	0	0
I0071	I0071	1240K	LazaridisNature2017	4000	Greece_Minoan_Lassithi	Greece	35.08	25.83	F	2	21	21	0	0
RISE577.SG	I4139	Shotgun	AllentoftNature2015	4000	Czech_Starounetice_EBA_dup.I4139.SG	Czech Republic	50.1667	14.3167	F	2	1	1	0	NA
I0074	I0074	1240K	LazaridisNature2017	4000	Greece_Minoan_Lassithi	Greece	35.08	25.83	F	2	1	1	0	NA
I0419_published	I0419	1240K	MathiesonNature2015	4000	Russia_Potapovka_published	Russia	52.9128	50.9906	M	2	2	2	0	NA
I0114	I0114	1240K	MathiesonNature2015 (1240k of same sample with 390k in HaakLazaridis2015)	3995	Germany_Unetice_EBA_brother.of.I0117	Germany	51.42	11.68	M	2	5	5	0	0
I3255	I3255	1240K	OlaldeNature2018	3994	England_Bell_Beaker	Great Britain	52.17	0.1	F	2	23	23	0	0
I2618	I2618	1240K	OlaldeNature2018	3993	England_CA_EBA	Great Britain	55.058	-2.147	M	2	2	2	0	NA
I3875	I3875	1240K	OlaldeNature2018	3991	France_Bell_Beaker_C	France	44.476	6.369	M	2	16	16	0	0
I2600	I2600	1240K	OlaldeNature2018	3990	England_CA_EBA_daughter_o_I2457	Great Britain	51.13	-1.69	F	2	1	1	0	NA
I4069	I4069	1240K	OlaldeNature2018	3988	Netherlands_Bell_Beaker	Netherlands	52.7336	5.09618	M	2	9	9	0	0
I0116	I0116	1240K	MathiesonNature2015 (1240k of same sample with 390k in HaakLazaridis2015)	3987	Germany_Unetice_EBA	Germany	51.42	11.68	M	2	5	5	0	0
I3770	I3770	1240k	Narasimhan2019	3986	Zevakinskiy_BA	Kazakhstan	50.2249	81.8368	M	2	3	3	0	0
I3374	I3374	1240k	Narasimhan2019	3985	Gonur1_BA	Turkmenistan	38.1907	62.0343	F	2	2	2	0	NA
I7670	I7670	1240k	Narasimhan2019	3982	Potapovka	Russia	53.5898	50.5713	M	2	1	1	0	NA
I7638	I7638	1240K	OlaldeNature2018	3980	England_CA_EBA	Great Britain	51.4053	-1.15077	M	2	3	3	0	0
I8131	I8131	1240k	Olalde2019	3980	SE_Iberia_CA	Spain	38.9777	-0.16037	F	2	2	2	0	NA
I4075	I4075	1240K	OlaldeNature2018	3979	Netherlands_Bell_Beaker	Netherlands	52.7336	5.09618	F	2	14	14	0	0
I2569_published	I2569	1240K	OlaldeNature2018	3978	Scotland_CA_EBA_published	Great Britain	55.99	-2.537	M	2	1	1	0	NA
RISE683.SG	RISE683	Shotgun	DamgaardScience2018	3977	Russia_Okunevo_BA.SG	Russia	53.7086	90.3598	M	2	6	6	0	0
I11527	I11527	1240k	Narasimhan2019	3971	Aigyrzhal_BA	Kyrgyzstan	41.4315	75.8855	M	2	5	5	0	0
I2455	I2455	1240K	OlaldeNature2018	3970	England_Bell_Beaker	Great Britain	52.34	0.03	F	2	1	1	0	NA
I1788	I1788	1240k	Narasimhan2019	3966	Gonur1_BA	Turkmenistan	38.1907	62.0343	F	2	1	1	0	NA
I2447	I2447	1240K	OlaldeNature2018	3964	England_Bell_Beaker	Great Britain	51.7957	-1.31989	M	2	31	31	0	0
RISE392.SG	RISE392	Shotgun	AllentoftNature2015	3961	Russia_Sintashta_MLBA.SG	Russia	53.876	59.076	M	2	1	1	0	NA
I2462	I2462	1240K	OlaldeNature2018	3960	England_CA_EBA	Great Britain	51.33	1.36	F	2	11	11	0	0
I3132	I3132	1240K	OlaldeNature2018	3954	Scotland_CA_EBA	Great Britain	57.721	-3.3881	M	2	13	13	0	0
I1770	I1770	1240K	OlaldeNature2018	3950	England_Bell_Beaker_EBA	Great Britain	54.2019	-0.434355	F	2	3	3	0	0
I8507	I8507	1240k	Narasimhan2019	3950	Kokcha_BA	Uzbekistan	40.54	64.99	M	2	1	1	0	NA
SZ1.SG	SZ1	Shotgun	AmorimNatureCommunications2018	3950	Hungary_BA.SG	Hungary	46.2833	17.85	M	2
EHU002	EHU002	1240k	Olalde2019	3933	C_Iberia_CA_Stp	Spain	42.4192	-3.48475	M	2	3	3	0	0
I7414	I7414	1240k	Narasimhan2019	3923	Sappali_Tepe_BA	Uzbekistan	37.4167	66.8333	F	2	8	8	0	0
I4246	I4246	1240k	Olalde2019	3910	C_Iberia_CA_Afr	Spain	40.439	-3.501	M	2	4	4	0	0
I0164	I0164	1240K	MathiesonNature2015 (1240k of same sample with 390k in HaakLazaridis2015)	3909	Germany_Unetice_EBA	Germany	51.793	11.143	F	2	9	4	5	1
rath1.SG	rath1	Shotgun	CassidyPNAS2016	3906	Ireland_BA.SG	Ireland	55.2921	-6.19168	M	0
RISE97.SG	RISE97	Shotgun	AllentoftNature2015	3905	Sweden_LN.SG	Sweden	55.557	13.059	F	2	1	1	0	NA
RISE486.SG	RISE486	Shotgun	AllentoftNature2015	3904	Italy_Remedello_BA.SG	Italy	45.26	10.379	M	2	2	2	0	NA
I4161	I4161	1240k	Narasimhan2019	3900	Dzharkutan1_BA	Uzbekistan	37.75	67	F	2	4	4	0	0
I4901	I4901	1240k	Narasimhan2019	3900	Dzharkutan2_BA	Uzbekistan	37.75	67	F	2	15	15	0	0
I5608	I5608	1240k	Narasimhan2019	3900	Dzharkutan2_BA	Uzbekistan	37.75	67	F	2	21	21	0	0
I2085	I2085	1240k	Narasimhan2019	3899	Gonur1_BA	Turkmenistan	38.1907	62.0343	M	2	1	1	0	NA
I7494	I7494	1240k	Narasimhan2019	3897	Sappali_Tepe2_BA	Uzbekistan	37.4167	66.8333	M	2	1	1	0	NA
I9129	I9129	1240K	LazaridisNature2017	3895	Greece_Minoan_Odigitria	Greece	35.0514	24.8136	F	2	3	3	0	0
I1012	I1012	1240k	Narasimhan2019	3890	Sintashta_MLBA	Russia	52.8167	60.4667	M	2	3	3	0	0
I0984	I0984	1240k	Narasimhan2019	3853	Sintashta_MLBA	Russia	52.8167	60.4667	M	2	2	2	0	NA
N17.SG	N17	Shotgun	FernandesScientificReports2018	3846	Poland_EBA.SG	Poland	52.66	18.88	M	2
I1781	I1781	1240k	Narasimhan2019	3841	Gonur1_BA	Turkmenistan	38.1907	62.0343	M	2	1	1	0	NA
rath2.SG	rath2	Shotgun	CassidyPNAS2016	3833	Ireland_BA.SG	Ireland	55.2921	-6.19168	M	2
I7495	I7495	1240k	Narasimhan2019	3827	Sappali_Tepe2_BA	Uzbekistan	37.4167	66.8333	F	2	4	4	0	0
I7492	I7492	1240k	Narasimhan2019	3827	Sappali_Tepe_BA	Uzbekistan	37.4167	66.8333	M	2	5	5	0	0
I1027	I1027	1240k	Narasimhan2019	3819	Sintashta_MLBA	Russia	52.8167	60.4667	M	2	16	16	0	0
I7416	I7416	1240k	Narasimhan2019	3813	Sappali_Tepe_BA	Uzbekistan	37.4167	66.8333	F	2	14	14	0	0
I1057	I1057	1240k	Narasimhan2019	3811	Sintashta_MLBA_o2	Russia	52.8167	60.4667	M	2	8	8	0	0
RISE395.SG	RISE395	Shotgun	AllentoftNature2015	3808	Russia_Sintashta_MLBA.SG	Russia	52.637	59.536	F	2	1	1	0	NA
I0115	I0115	1240K	MathiesonNature2015 (1240k of same sample with 390k in HaakLazaridis2015)	3807	Germany_Unetice_EBA	Germany	51.42	11.68	F	2	1	1	0	NA
I2601	I2601	1240K	OlaldeNature2018	3805	England_CA_EBA	Great Britain	51.33	1.36	F	0	1	0	1	NA
I1019	I1019	1240k	Narasimhan2019	3800	Sintashta_MLBA	Russia	52.8167	60.4667	M	2	3	3	0	0
MA2200_final.SG	MA2200	Shotgun	DamgaardScience2018	3800	Anatolia_MLBA.SG	Turkey	39.3458	33.7881	M	2	4	4	0	0
I1055	I1055	1240k	Narasimhan2019	3800	Sintashta_MLBA	Russia	52.8167	60.4667	M	2	4	4	0	0
I1089	I1089	1240k	Narasimhan2019	3800	Sintashta_MLBA	Russia	52.8167	60.4667	F	2	8	8	0	0
I7480	I7480	1240k	Narasimhan2019	3800	Sintashta_MLBA	Russia	52.8167	60.4667	F	2	10	10	0	0
I0939	I0939	1240k	Narasimhan2019	3800	Sintashta_MLBA	Russia	52.8167	60.4667	F	0	1	0	1	NA
I0986	I0986	1240k	Narasimhan2019	3800	Sintashta_MLBA	Russia	52.8167	60.4667	M	2	1	1	0	NA
I1003	I1003	1240k	Narasimhan2019	3800	Sintashta_MLBA	Russia	52.8167	60.4667	M	2	1	1	0	NA
I1011	I1011	1240k	Narasimhan2019	3800	Sintashta_MLBA	Russia	52.8167	60.4667	M	2	1	1	0	NA
I1022	I1022	1240k	Narasimhan2019	3800	Sintashta_MLBA	Russia	52.8167	60.4667	F	2	1	1	0	NA
I1024	I1024	1240k	Narasimhan2019	3800	Sintashta_MLBA	Russia	52.8167	60.4667	F	2	1	1	0	NA
I1061	I1061	1240k	Narasimhan2019	3800	Sintashta_MLBA	Russia	52.8167	60.4667	F	2	1	1	0	NA
I1090	I1090	1240k	Narasimhan2019	3800	Sintashta_MLBA	Russia	52.8167	60.4667	F	2	1	1	0	NA
I7639	I7639	1240K	OlaldeNature2018	3800	England_CA_EBA	Great Britain	52.2769	0.461902	F	2	1	1	0	NA
I0983	I0983	1240k	Narasimhan2019	3800	Sintashta_MLBA_o2	Russia	52.8167	60.4667	F	2	2	2	0	NA
I0987	I0987	1240k	Narasimhan2019	3800	Sintashta_MLBA	Russia	52.8167	60.4667	M	2	2	2	0	NA
I1082	I1082	1240k	Narasimhan2019	3800	Sintashta_MLBA	Russia	52.8167	60.4667	M	2	2	2	0	NA
I1084	I1084	1240k	Narasimhan2019	3800	Sintashta_MLBA	Russia	52.8167	60.4667	M	2	2	2	0	NA
I4289	I4289	1240k	Narasimhan2019	3799	Sappali_Tepe_BA	Uzbekistan	37.4167	66.8333	F	2	3	3	0	0
I7421	I7421	1240k	Narasimhan2019	3799	Sappali_Tepe_BA	Uzbekistan	37.4167	66.8333	M	2	2	2	0	NA
I2421	I2421	1240K	OlaldeNature2018	3794	England_CA_EBA	Great Britain	54.883	-1.452	M	2	3	3	0	0
I1053	I1053	1240k	Narasimhan2019	3793	Sintashta_MLBA	Russia	52.8167	60.4667	M	2	20	20	0	0
I1017	I1017	1240k	Narasimhan2019	3791	Sintashta_MLBA_o1	Russia	52.8167	60.4667	M	2	2	2	0	NA
I2463	I2463	1240K	OlaldeNature2018	3785	England_CA_EBA	Great Britain	51.33	1.36	F	2	2	2	0	NA
I1058	I1058	1240k	Narasimhan2019	3775	Sintashta_MLBA_o2_brother.I1057_brother.I1056	Russia	52.8167	60.4667	M	2	1	1	0	NA
I4286	I4286	1240k	Narasimhan2019	3771	Sappali_Tepe_BA	Uzbekistan	37.4167	66.8333	F	2	11	11	0	0
ERS1790733.SG	burial 54	Shotgun	HaberAJHG2017	3770	Lebanon_Canaanite_MBA.SG	Lebanon	33.5606	35.3981	M	2
I1054	I1054	1240k	Narasimhan2019	3769	Sintashta_MLBA_brother.I1053	Russia	52.8167	60.4667	M	2	9	9	0	0
I7542	I7542	1240k	Narasimhan2019	3769	Sappali_Tepe_BA	Uzbekistan	37.4167	66.8333	F	2	2	2	0	NA
I6796	I6796	1240k	Narasimhan2019	3765	Maitan_MLBA_Alakul	Kazakhstan	50.09	74.44	F	2	8	8	0	0
I4884	I4884	1240K	OlaldeNature2018	3764	Czech_EBA	Czech Republic	50.1217	14.457	M	2	15	15	0	0
EHU001	EHU001	1240k	Olalde2019	3760	C_Iberia_CA_Stp	Spain	42.4192	-3.48475	M	2	6	6	0	0
I7420	I7420	1240k	Narasimhan2019	3750	Sappali_Tepe_BA	Uzbekistan	37.4167	66.8333	M	2	3	3	0	0
I4288	I4288	1240k	Narasimhan2019	3750	Sappali_Tepe_BA	Uzbekistan	37.4167	66.8333	F	2	2	2	0	NA
I7493	I7493	1240k	Narasimhan2019	3750	Sappali_Tepe_BA_o	Uzbekistan	37.4167	66.8333	M	2	2	2	0	NA
I5441	I5441	1240K	OlaldeNature2018	3750	England_CA_EBA	Great Britain	50.4261	-3.58054	M	2	2	2	0	NA
ERS1790731.SG	burial 75	Shotgun	HaberAJHG2017	3750	Lebanon_Canaanite_MBA.SG	Lebanon	33.5606	35.3981	F	2
I2602	I2602	1240K	OlaldeNature2018	3745	England_CA_EBA	Great Britain	51.33	1.36	M	2	3	3	0	0
I5377	I5377	1240K	OlaldeNature2018	3745	England_CA_EBA	Great Britain	51.4712	-0.266408	M	2	7	7	0	0
mur004.SG	mur004	Shotgun	KrzewinskaScienceAdvances2018	3743	Russia_Srubnaya_Alakul.SG	Russia	54.1	55.5	F	2
kzb008.SG	kzb008	Shotgun	KrzewinskaScienceAdvances2018	3742	Russia_Srubnaya_Alakul.SG	Russia	54.1	55.5	M	2
I7419	I7419	1240k	Narasimhan2019	3741	Sappali_Tepe_BA	Uzbekistan	37.4167	66.8333	M	2	8	8	0	0
I4892	I4892	1240K	OlaldeNature2018	3741	Czech_EBA	Czech Republic	50.1217	14.457	F	2	21	21	0	0
I5604	I5604	1240k	Narasimhan2019	3739	Bustan_BA	Uzbekistan	37.6667	67	M	2	3	3	0	0
RISE150.SG	RISE150	Shotgun	AllentoftNature2015	3739	Poland_Unetice_EBA.SG	Poland	50.918	16.957	F	2	4	4	0	0
I4262	I4262	1240k	Narasimhan2019	3738	Karagash_MLBA	Kazakhstan	48.7818	76.453	M	2	9	9	0	0
I1064	I1064	1240k	Narasimhan2019	3737	Sintashta_MLBA	Russia	52.8167	60.4667	M	2	7	7	0	0
kzb005.SG	kzb005	Shotgun	KrzewinskaScienceAdvances2018	3737	Russia_Srubnaya_Alakul_brother.kzb008.SG	Russia	54.1	55.5	M	2
I6789	I6789	1240k	Narasimhan2019	3735	Maitan_MLBA_Alakul	Kazakhstan	50.09	74.44	M	2	13	13	0	0
I6792	I6792	1240k	Narasimhan2019	3734	Maitan_MLBA_Alakul_o	Kazakhstan	50.09	74.44	F	2	20	20	0	0
mur003.SG	mur003	Shotgun	KrzewinskaScienceAdvances2018	3734	Russia_Srubnaya_Alakul.SG	Russia	54.1	55.5	M	2
I6794	I6794	1240k	Narasimhan2019	3732	Maitan_MLBA_Alakul	Kazakhstan	50.09	74.44	M	2	10	10	0	0
I6799	I6799	1240k	Narasimhan2019	3732	Satan_MLBA_Alakul	Kazakhstan	49.12	75.81	M	2	14	14	0	0
I6790	I6790	1240k	Narasimhan2019	3728	Maitan_MLBA_Alakul	Kazakhstan	50.09	74.44	F	2	9	9	0	0
I6797	I6797	1240k	Narasimhan2019	3728	Maitan_MLBA_Alakul	Kazakhstan	50.09	74.44	F	2	16	16	0	0
I3861	I3861	1240k	Narasimhan2019	3728	Oy_Dzhaylau_MLBA	Kazakhstan	42.6894	73.1175	F	2	2	2	0	NA
I4071	I4071	1240K	OlaldeNature2018	3724	Netherlands_BA	Netherlands	52.7336	5.09618	F	2	16	16	0	0
I1028	I1028	1240k	Narasimhan2019	3721	Sintashta_MLBA_o3	Russia	52.8167	60.4667	M	2	2	2	0	NA
kzb002.SG	kzb002	Shotgun	KrzewinskaScienceAdvances2018	3721	Russia_Srubnaya_Alakul.SG	Russia	54.1	55.5	M	2
I0358	I0358	1240k	Narasimhan2019	3719	Srubnaya	Russia	53.03	50.39	F	2	1	1	0	NA
I4285	I4285	1240k	Narasimhan2019	3717	Sappali_Tepe_BA	Uzbekistan	37.4167	66.8333	M	2	3	3	0	0
I3767	I3767	1240k	Narasimhan2019	3717	Ak_Moustafa_MLBA1	Kazakhstan	47.778	72.0097	M	2	4	4	0	0
I11541	I11541	1240k	Narasimhan2019	3717	Georgievsky_LBA	Kazakhstan	50.4501	57.0401	M	2	1	1	0	NA
I4070	I4070	1240K	OlaldeNature2018	3714	Netherlands_BA	Netherlands	52.7336	5.09618	M	2	5	5	0	0
I6791	I6791	1240k	Narasimhan2019	3713	Maitan_MLBA_Alakul	Kazakhstan	50.09	74.44	F	0	13	7	6	1
kzb007.SG	kzb007	Shotgun	KrzewinskaScienceAdvances2018	3705	Russia_Srubnaya_Alakul.SG	Russia	54.1	55.5	M	2
I0507	I0507	1240k	Narasimhan2019	3704	Dali_MLBA	Kazakhstan	45.1324	79.3644	M	2	12	7	5	1
I2981	I2981	1240K	OlaldeNature2018	3703	Scotland_CA_EBA	Great Britain	59.281	-2.425	F	2	18	18	0	0
I6680	I6680	1240K	OlaldeNature2018	3702	England_CA_EBA	Great Britain	55.31	-1.55333	M	2	14	14	0	0
I4263	I4263	1240k	Narasimhan2019	3700	Karagash_MLBA	Kazakhstan	48.7818	76.453	M	2	5	4	1	0
I3448	I3448	1240k	Narasimhan2019	3700	Dali_MLBA	Kazakhstan	45.1324	79.3644	F	0	1	0	1	NA
RISE479.SG	RISE479	Shotgun	AllentoftNature2015	3700	Hungary_Vatya.SG	Hungary	47.341	18.896	M	2	1	1	0	NA
I0430_published	I0430	1240K	MathiesonNature2015	3675	Russia_Srubnaya_published	Russia	53.08	50.36	M	0	16	6	10	1
I0424_published	I0424	1240K	MathiesonNature2015	3675	Russia_Srubnaya_published	Russia	53.12	48.37	M	2	1	1	0	NA
I0234	I0234	1240K	MathiesonNature2015	3675	Russia_Srubnaya	Russia	53.14	50.01	F	2	1	1	0	NA
I4318	I4318	1240k	Narasimhan2019	3663	Kairan_MLBA	Kazakhstan	48.7418	76.9957	F	2	11	11	0	0
I4776	I4776	1240k	Narasimhan2019	3663	Kairan_MLBA	Kazakhstan	48.7418	76.9957	F	2	11	11	0	0
I6800	I6800	1240k	Narasimhan2019	3663	Lisakovskiy_MLBA_Alakul	Kazakhstan	52.61	62.69	F	2	1	1	0	NA
ERS1790732.SG	burial 63	Shotgun	HaberAJHG2017	3650	Lebanon_Canaanite_MBA.SG	Lebanon	33.5606	35.3981	M	2
kzb006.SG	kzb006	Shotgun	KrzewinskaScienceAdvances2018	3649	Russia_Srubnaya_Alakul.SG	Russia	54.1	55.5	F	2
I4780	I4780	1240k	Narasimhan2019	3648	Kairan_MLBA_o	Kazakhstan	48.7418	76.9957	F	2	1	1	0	NA
I6795	I6795	1240k	Narasimhan2019	3646	Maitan_MLBA_Alakul_o	Kazakhstan	50.09	74.44	F	2	18	18	0	0
I7412	I7412	1240k	Narasimhan2019	3646	Dzharkutan1_BA	Uzbekistan	37.75	67	F	2	1	1	0	NA
I4779	I4779	1240k	Narasimhan2019	3641	Kairan_MLBA	Kazakhstan	48.7418	76.9957	F	2	12	12	0	0
I6793	I6793	1240k	Narasimhan2019	3641	Maitan_MLBA_Alakul	Kazakhstan	50.09	74.44	M	2	15	15	0	0
I2163	I2163	1240K	MathiesonNature2018	3638	Bulgaria_MLBA	Bulgaria	42.1329	25.4963	M	2	12	12	0	0
RISE505.SG	RISE505	Shotgun	AllentoftNature2015	3636	Russia_Andronovo.SG	Russia	53.456	85.447	F	2	8	8	0	0
I4323	I4323	1240k	Narasimhan2019	3634	Kyzlbulak_MLBA1	Kazakhstan	43.2465	77.8138	F	2	10	10	0	0
I8506	I8506	1240k	Narasimhan2019	3631	Kokcha_BA	Uzbekistan	40.54	64.99	M	2	3	3	0	0
I11538	I11538	1240k	Narasimhan2019	3631	Chanchar_LBA	Kazakhstan	50.6687	57.7186	F	2	9	9	0	0
I4312	I4312	1240k	Narasimhan2019	3629	Dzharkutan1_BA	Uzbekistan	37.75	67	F	2	7	7	0	0
I4782	I4782	1240k	Narasimhan2019	3629	Kazakh_Mys_MLBA	Kazakhstan	46.9479	79.9881	F	2	11	11	0	0
I3860	I3860	1240k	Narasimhan2019	3626	Oy_Dzhaylau_MLBA_o	Kazakhstan	42.6894	73.1175	M	2	1	1	0	NA
I3391	I3391	1240k	Narasimhan2019	3600	Krasnoyarsk_MLBA	Russia	55.1924	89.3053	M	2	3	3	0	0
I3390	I3390	1240k	Narasimhan2019	3600	Krasnoyarsk_MLBA	Russia	55.1924	89.3053	F	2	12	12	0	0
I3396	I3396	1240k	Narasimhan2019	3600	Krasnoyarsk_MLBA	Russia	55.1924	89.3053	M	2	12	12	0	0
I3394	I3394	1240k	Narasimhan2019	3600	Krasnoyarsk_MLBA	Russia	55.1924	89.3053	M	2	15	15	0	0
I3395	I3395	1240k	Narasimhan2019	3600	Krasnoyarsk_MLBA	Russia	55.1924	89.3053	F	2	18	18	0	0
I3389	I3389	1240k	Narasimhan2019	3600	Krasnoyarsk_MLBA	Russia	55.1924	89.3053	M	2	18	10	8	1
I3392	I3392	1240k	Narasimhan2019	3600	Krasnoyarsk_MLBA	Russia	55.1924	89.3053	M	2	10	7	3	1
I10939	I10939	1240k	Olalde2019	3600	SW_Iberia_BA	Gibraltar	36.132	-5.34377	M	2	1	1	0	NA
I10941	I10941	1240k	Olalde2019	3600	SW_Iberia_BA	Gibraltar	36.132	-5.34377	M	2	1	1	0	NA
I3393	I3393	1240k	Narasimhan2019	3600	Krasnoyarsk_MLBA_father.or.son.I6718	Russia	55.1924	89.3053	M	2	2	2	0	NA
I4566	I4566	1240k	Narasimhan2019	3596	Kairan_MLBA_o	Kazakhstan	48.7418	76.9957	F	0	1	0	1	NA
I3864	I3864	1240k	Narasimhan2019	3587	Solyanka_MLBA	Kazakhstan	50.2919	51.3869	F	2	3	3	0	0
I4778	I4778	1240k	Narasimhan2019	3587	Karagash_MLBA_father.or.son.I4262	Kazakhstan	48.7818	76.453	M	2	7	7	0	0
I6716	I6716	1240k	Narasimhan2019	3587	Krasnoyarsk_MLBA	Russia	55.1924	89.3053	F	2	9	9	0	0
rath3.SG	rath3	Shotgun	CassidyPNAS2016	3585	Ireland_BA.SG	Ireland	55.2921	-6.19168	M	2
RISE503.SG	RISE503	Shotgun	AllentoftNature2015	3569	Russia_Andronovo.SG	Russia	53.456	85.447	F	2	1	1	0	NA
I3756	I3756	1240k	Olalde2019	3565	C_Iberia_BA	Spain	38.5781	-2.8417	M	2	3	3	0	0
I4264	I4264	1240k	Narasimhan2019	3560	Aktogai_MLBA	Kazakhstan	46.9659	80.0347	F	2	16	16	0	0
I7411	I7411	1240k	Narasimhan2019	3560	Dzharkutan1_BA	Uzbekistan	37.75	67	F	2	2	2	0	NA
I1856	I1856	1240k	Narasimhan2019	3558	Krasnoyarsk_MLBA	Russia	53.8731	91.4605	M	2	6	6	0	0
I3788	I3788	1240k	Narasimhan2019	3558	Oy_Dzhaylau_MLBA	Kazakhstan	42.6894	73.1175	M	2	1	1	0	NA
I4558	I4558	1240k	Olalde2019	3550	NE_Iberia_BA	Spain	41.2916	1.0638	F	0	4	3	1	0
I4559	I4559	1240k	Olalde2019	3550	NE_Iberia_BA	Spain	41.2916	1.0638	M	2	3	3	0	0
I4560	I4560	1240k	Olalde2019	3550	NE_Iberia_BA	Spain	41.2916	1.0638	F	2	6	6	0	0
I4561	I4561	1240k	Olalde2019	3550	NE_Iberia_BA	Spain	41.2916	1.0638	F	2	9	9	0	0
TV32032extra.SG	TV32032extra	Shotgun	MartinianoPLoSGenetics2017	3550	Iberia_MBA.SG	Portugal	37.9	-7.6	M	2
I11027	I11027	1240k	Narasimhan2019	3542	Bustan_BA	Uzbekistan	37.6667	67	M	2	5	4	1	0
MonteGato104.SG	MonteGato104	Shotgun	MartinianoPLoSGenetics2017	3535	Iberia_MBA.SG	Portugal	37.9	-7.6	M	2
I4321	I4321	1240k	Narasimhan2019	3534	Kazakh_Mys_MLBA	Kazakhstan	46.9479	79.9881	F	2	11	11	0	0
I4265	I4265	1240k	Narasimhan2019	3534	Aktogai_MLBA	Kazakhstan	46.9659	80.0347	M	2	13	13	0	0
I4331	I4331	1240K	MathiesonNature2018	3526	Croatia_MBA	Croatia	43.194	17.344	M	2	3	3	0	0
I1852	I1852	1240k	Narasimhan2019	3521	Krasnoyarsk_MLBA	Russia	54.1793	91.5789	F	2	1	1	0	NA
I4773	I4773	1240k	Narasimhan2019	3516	Aktogai_MLBA	Kazakhstan	46.9659	80.0347	M	2	15	15	0	0
I4332	I4332	1240K	MathiesonNature2018	3516	Croatia_MBA	Croatia	43.194	17.344	F	2	17	17	0	0
I4784	I4784	1240k	Narasimhan2019	3516	Kyzlbulak_MLBA2	Kazakhstan	43.2465	77.8138	M	2	17	17	0	0
I3494	I3494	1240k	Olalde2019	3515	SE_Iberia_BA	Spain	38.8494	-0.87138	M	2	3	2	1	NA
I4258	I4258	1240k	Narasimhan2019	3513	Dashti_Kozy_BA	Tajikistan	39.4481	68.0314	F	2	10	10	0	0
I4774	I4774	1240k	Narasimhan2019	3512	Aktogai_MLBA	Kazakhstan	46.9659	80.0347	M	2	22	22	0	0
I11520	I11520	1240k	Narasimhan2019	3511	Bustan_BA_o2	Uzbekistan	37.6667	67	M	2	7	7	0	0
I6718	I6718	1240k	Narasimhan2019	3509	Krasnoyarsk_MLBA	Russia	55.1924	89.3053	M	2	14	14	0	0
I1821	I1821	1240k	Narasimhan2019	3509	Krasnoyarsk_MLBA	Russia	53.8731	91.4605	M	2	1	1	0	NA
I4789	I4789	1240k	Narasimhan2019	3508	Oy_Dzhaylau_MLBA	Kazakhstan	42.6894	73.1175	F	2	12	12	0	0
Tamula1	Tamula1	1240K	MittnikNatureCommunications2018	3495	Estonia_MN_CCC	Estonia	57.8	27	F	2	1	1	0	NA
I4315	I4315	1240k	Narasimhan2019	3487	Dzharkutan1_BA	Uzbekistan	37.75	67	M	2	10	10	0	0
I1851	I1851	1240k	Narasimhan2019	3485	Krasnoyarsk_MLBA	Russia	54.1793	91.5789	M	2	1	1	0	NA
I4783	I4783	1240k	Narasimhan2019	3482	Kazakh_Mys_MLBA	Kazakhstan	46.9479	79.9881	M	2	10	10	0	0
I4163	I4163	1240k	Narasimhan2019	3482	Dzharkutan1_BA	Uzbekistan	37.75	67	F	2	2	2	0	NA
I3763	I3763	1240k	Narasimhan2019	3476	Zevakinskiy_MLBA	Kazakhstan	50.2249	81.8368	M	2	8	8	0	0
I0422_published	I0422	1240K	MathiesonNature2015	3475	Russia_Srubnaya_published	Russia	52.54	50.5	F	2	3	3	0	0
I0359_published	I0359	1240K	MathiesonNature2015	3475	Russia_Srubnaya_published	Russia	53.03	50.39	F	2	5	5	0	0
I0232_published	I0232	1240K	MathiesonNature2015	3475	Russia_Srubnaya_published	Russia	48.1	54.44	M	2	20	20	0	0
I0423	I0423	1240K	MathiesonNature2015	3475	Russia_Srubnaya	Russia	52.54	50.5	M	0	1	0	1	NA
I4160	I4160	1240k	Narasimhan2019	3475	Dashti_Kozy_BA	Tajikistan	39.4481	68.0314	F	2	1	0	1	NA
I7060	I7060	1240k	Narasimhan2019	3473	Oy_Dzhaylau_MLBA	Kazakhstan	42.6894	73.1175	F	2	4	4	0	0
I6707	I6707	1240k	Narasimhan2019	3468	Bylkyldak_MLBA	Kazakhstan	49.7099	73.8828	F	2	7	7	0	0
I1313_d	I1313_d	1240k	Olalde2019	3465	NE_Iberia_BA	Spain	41.5373	2.1329	F	2	26	22	3	0
I2639	I2639	1240K	OlaldeNature2018	3465	England_EMBA	Great Britain	51.16	-1.77	F	2	4	3	1	0
I6618	I6618	1240k	Olalde2019	3458	C_Iberia_BA	Spain	40.22	-3.76	M	2	2	2	0	NA
I3082	I3082	1240K	OlaldeNature2018	3455	England_MBA	Great Britain	50.9192	-2.01544	M	2	5	5	0	0
I10112	I10112	1240k	Narasimhan2019	3450	Shoendykol_MLBA_Fedorovo	Kazakhstan	50.82	75.6	M	2	16	16	0	0
I7949	I7949	1240k	Narasimhan2019	3450	Bilina_BA	Czech Republic	50.559	13.802	M	2	19	19	0	0
RISE523.SG	RISE523	Shotgun	AllentoftNature2015	3448	Russia_Mezhovskaya.SG	Russia	53.043	57.066	F	2	2	2	0	NA
I4790	I4790	1240k	Narasimhan2019	3433	Oy_Dzhaylau_MLBA	Kazakhstan	42.6894	73.1175	M	2	13	13	0	0
RISE493.SG	RISE493	Shotgun	AllentoftNature2015	3429	Russia_Karasuk.SG	Russia	53.152	91.05	M	2	10	10	0	0
I4257	I4257	1240k	Narasimhan2019	3426	Dashti_Kozy_BA	Tajikistan	39.4481	68.0314	F	2	13	9	4	1
I4313	I4313	1240k	Narasimhan2019	3422	Dzharkutan1_BA	Uzbekistan	37.75	67	F	2	7	7	0	0
I6667	I6667	1240k	Narasimhan2019	3405	Parkhai_LBA_o	Turkmenistan	38.348	56.2454	F	2	8	8	0	0
I1656	I1656	1240K	LazaridisNature2016	3402	Armenia_MBA	Armenia	40.3772	43.9383	F	2	13	13	0	0
I6717	I6717	1240k	Narasimhan2019	3402	Krasnoyarsk_MLBA_o	Russia	55.1924	89.3053	M	2	14	14	0	0
VAD001	VAD001	1240k	Olalde2019	3400	N_Iberia_BA	Spain	42.44	-2.8867	M	2	3	3	0	0
I7576	I7576	1240K	OlaldeNature2018	3400	England_MBA	Great Britain	52.1	-0.5	M	2	4	4	0	0
I7575	I7575	1240K	OlaldeNature2018	3400	England_MBA	Great Britain	52.1	-0.5	M	2	5	5	0	0
I3997	I3997	1240k	Olalde2019	3400	SE_Iberia_BA	Spain	39.5268	-0.509749	M	2	6	6	0	0
I7572	I7572	1240K	OlaldeNature2018	3400	England_MBA	Great Britain	52.34	0.03	M	2	6	6	0	0
I7573	I7573	1240K	OlaldeNature2018	3400	England_MBA	Great Britain	52.3	0.4	F	2	8	8	0	0
I7577	I7577	1240K	OlaldeNature2018	3400	England_MBA	Great Britain	52.1	-0.5	M	2	10	10	0	0
I7579	I7579	1240K	OlaldeNature2018	3400	England_MBA_sister.I1780	Great Britain	52.1	-0.5	F	2	11	11	0	0
I7571	I7571	1240K	OlaldeNature2018	3400	England_MBA	Great Britain	52.34	0.03	M	2	11	11	0	0
I7578	I7578	1240K	OlaldeNature2018	3400	England_MBA	Great Britain	52.1	-0.5	F	2	15	15	0	0
I7568	I7568	1240K	OlaldeNature2018	3400	England_MBA	Great Britain	52.34	0.03	F	2	16	16	0	0
I7570	I7570	1240K	OlaldeNature2018	3400	England_MBA	Great Britain	52.7	-0.3	M	2	18	18	0	0
I7627	I7627	1240K	OlaldeNature2018	3400	England_MBA	Great Britain	52.1	-0.5	F	2	20	20	0	0
I7574	I7574	1240K	OlaldeNature2018	3400	England_MBA	Great Britain	52.1784	0.122544	F	2	20	20	0	0
I7580	I7580	1240K	OlaldeNature2018	3400	England_MBA	Great Britain	52.1	-0.5	F	2	12	7	5	1
I11521	I11521	1240k	Narasimhan2019	3400	Bustan_BA_o1	Uzbekistan	37.6667	67	F	2	2	2	0	NA
I7626	I7626	1240K	OlaldeNature2018	3400	England_MBA	Great Britain	52.1	-0.5	F	0	4	2	2	NA
I4562	I4562	1240k	Olalde2019	3375	NE_Iberia_BA	Spain	41.2916	1.0638	F	2	4	4	0	0
I6470	I6470	1240k	Olalde2019	3375	C_Iberia_BA	Spain	42.7251	3.84239	M	2	2	2	0	NA
esp005.SG	esp005	Shotgun	ValdioseraPNAS2018	3370	Iberia_BA.SG	Spain	42.3	-2.5	M	2
VAD005	VAD005	1240k	Olalde2019	3360	N_Iberia_BA	Spain	42.44	-2.8867	M	2	3	3	0	0
I12499	I12499	1240k	Narasimhan2019	3358	Kokcha_BA	Uzbekistan	40.54	64.99	M	2	38	38	0	0
RISE502.SG	RISE502	Shotgun	AllentoftNature2015	3351	Russia_Karasuk.SG	Russia	51.909	88.574	F	2	3	3	0	0
I1931	I1931	1240k	Narasimhan2019	3348	Dali_MLBA	Kazakhstan	45.1324	79.3644	F	2	1	1	0	NA
I2458	I2458	1240K	OlaldeNature2018	3340	England_MBA	Great Britain	51.16	-1.77	F	2	14	14	0	0
I7640	I7640	1240K	OlaldeNature2018	3316	England_MBA	Great Britain	52.1784	0.122544	M	2	7	7	0	0
I1836	I1836	1240k	Olalde2019	3310	NE_Iberia_BA	Spain	41.223	1.77416	M	2	1	1	0	NA
I2655	I2655	1240K	OlaldeNature2018	3308	Scotland_MBA	Great Britain	58.23	-6.935	M	2	13	13	0	0
I9033	I9033	1240K	LazaridisNature2017	3298	Greece_Mycenaean	Greece	36.9167	21.7	F	2	5	5	0	0
RISE496.SG	RISE496	Shotgun	AllentoftNature2015	3288	Russia_Karasuk.SG	Russia	52.954	90.187	F	2	3	2	1	NA
I9006	I9006	1240K	LazaridisNature2017	3287	Greece_Mycenaean	Greece	37.9663	23.4952	F	2	12	12	0	0
I2654	I2654	1240K	OlaldeNature2018	3278	Scotland_MBA	Great Britain	55.98	-2.896	F	2	2	2	0	NA
I1977	I1977	1240k	Olalde2019	3260	N_Iberia_BA	Spain	42.57	-2.62	F	2	1	1	0	NA
I1840	I1840	1240k	Olalde2019	3260	N_Iberia_BA	Spain	42.57	-2.62	M	2	2	2	0	NA
I10140	I10140	1240k	Narasimhan2019	3250	Aktogai_MLBA	Kazakhstan	46.9659	80.0347	M	2	3	3	0	0
I9041	I9041	1240K	LazaridisNature2017	3250	Greece_Mycenaean	Greece	37.501	23.451	M	2	4	4	0	0
I6668	I6668	1240k	Narasimhan2019	3250	Parkhai_LBA	Turkmenistan	38.348	56.2454	F	2	8	8	0	0
I6675	I6675	1240k	Narasimhan2019	3250	Sumbar_LBA	Turkmenistan	37.9316	58.4325	M	2	1	1	0	NA
I9010	I9010	1240K	LazaridisNature2017	3250	Greece_Mycenaean	Greece	37.501	23.451	F	2	2	2	0	NA
I6047	I6047	1240k	Narasimhan2019	3249	Priobrazhenka_LBA	Russia	55.51	77.05	M	0	1	0	1	NA
I12208	I12208	1240k	Olalde2019	3240	C_Iberia_BA	Spain	41.4584	-5.2872	F	2	18	18	0	0
I12209	I12209	1240k	Olalde2019	3240	C_Iberia_BA	Spain	41.4584	-5.2872	M	2	18	18	0	0
I4787	I4787	1240k	Narasimhan2019	3238	Taldysay_MLBA1	Kazakhstan	48.2144	67.0205	M	2	16	16	0	0
DA35.SG	DA35	Shotgun	DamgaardNature2018	3227	Armenia_LchashenMetsamor.SG	Armenia	40.5203	44.9308	F	2	2	2	0	NA
I8136	I8136	1240k	Olalde2019	3216	SE_Iberia_BA	Spain	37.7263	-2.5141	F	2	1	1	0	NA
I6900	I6900	1240k	Narasimhan2019	3213	Udegram_IA	Pakistan	34.7488	72.3084	M	2	11	11	0	0
I2653	I2653	1240K	OlaldeNature2018	3211	Scotland_MBA	Great Britain	55.98	-2.896	M	2	3	3	0	0
I2062	I2062	1240K	VanDenBrink2017	3197	Israel_MLBA	Israel	32.7	35.2	M	2
I1799	I1799	1240k	Narasimhan2019	3157	Udegram_IA	Pakistan	34.7488	72.3084	M	2	17	17	0	0
I8193	I8193	1240k	Narasimhan2019	3150	Gogdara_IA	Pakistan	34.7488	72.3084	F	2	3	3	0	0
I3769	I3769	1240k	Narasimhan2019	3150	Molaly_LBA	Kazakhstan	43.3738	76.5845	F	2	7	7	0	0
BR2.SG	I1504	Shotgun	GambaNatureCommunications2014	3140	Hungary_LBA.SG	Hungary	47.82	19.95	M	0	6	3	3	1
RISE495.SG	RISE495	Shotgun	AllentoftNature2015	3100	Russia_Karasuk.SG	Russia	52.954	90.187	M	2	3	3	0	0
RISE497.SG	RISE497	Shotgun	AllentoftNature2015	3100	Russia_Karasuk_o.SG	Russia	52.954	90.187	F	2	6	6	0	0
I10110	I10110	1240k	Narasimhan2019	3100	Shoendykol_MLBA_Fedorovo	Kazakhstan	50.82	75.6	F	0	10	0	10	1
I10111	I10111	1240k	Narasimhan2019	3100	Shoendykol_MLBA_Fedorovo	Kazakhstan	50.82	75.6	M	2	12	7	5	1
RISE499.SG	RISE499	Shotgun	AllentoftNature2015	3100	Russia_Karasuk.SG	Russia	51.909	88.574	F	2	2	1	1	NA
I3493	I3493	1240k	Olalde2019	3090	C_Iberia_BA	Spain	40.8586	-5.3518	F	2	1	1	0	NA
I4295	I4295	1240k	Narasimhan2019	3084	Zevakinskiy_LBA	Kazakhstan	50.2249	81.8368	M	2	4	4	0	0
I3260	I3260	1240k	Narasimhan2019	3074	Udegram_IA_1d.rel.I6900	Pakistan	34.7488	72.3084	F	2	2	2	0	NA
I12147	I12147	1240k	Narasimhan2019	3061	Katelai_IA	Pakistan	34.7658	72.3491	M	2	1	1	0	NA
I2470	I2470	1240k	Olalde2019	3060	N_Iberia_BA	Spain	42.57	-2.62	M	2	2	2	0	NA
I2327	I2327	1240k	Narasimhan2019	3056	Hajji_Firuz_IA	Iran	36.9944	45.4744	M	2	3	3	0	0
I4267	I4267	1240k	Narasimhan2019	3053	Zevakinskiy_LBA	Kazakhstan	50.2249	81.8368	M	2	12	12	0	0
I4255	I4255	1240k	Narasimhan2019	3050	Kashkarchi_BA	Uzbekistan	40.3772	71.855	M	2	6	6	0	0
I4153	I4153	1240k	Narasimhan2019	3050	Kashkarchi_BA	Uzbekistan	40.3772	71.855	M	2	1	1	0	NA
I3977	I3977	1240k	Narasimhan2019	3013	Zevakinskiy_LBA	Kazakhstan	50.2249	81.8368	M	2	4	4	0	0
I3753	I3753	1240k	Narasimhan2019	2976	Zevakinskiy_LBA	Kazakhstan	50.2249	81.8368	M	2	9	9	0	0
I1985	I1985	1240k	Narasimhan2019	2958	Udegram_IA	Pakistan	34.7488	72.3084	M	2	14	14	0	0
I6901	I6901	1240k	Narasimhan2019	2950	Udegram_IA	Pakistan	34.7488	72.3084	F	2	3	3	0	0
I6194	I6194	1240k	Narasimhan2019	2950	Udegram_IA	Pakistan	34.7488	72.3084	M	2	7	7	0	0
I6197	I6197	1240k	Narasimhan2019	2950	Udegram_IA	Pakistan	34.7488	72.3084	M	2	12	12	0	0
I8194	I8194	1240k	Narasimhan2019	2950	Gogdara_IA	Pakistan	34.7488	72.3084	M	2	17	17	0	0
I6198	I6198	1240k	Narasimhan2019	2950	Udegram_IA	Pakistan	34.7488	72.3084	F	2	2	2	0	NA
I6897	I6897	1240k	Narasimhan2019	2950	Udegram_IA	Pakistan	34.7488	72.3084	F	2	2	2	0	NA
I12138	I12138	1240k	Narasimhan2019	2948	Loebanr_IA_o	Pakistan	34.7515	72.4019	F	2	8	8	0	0
Plinkaigalis242	Plinkaigalis242	1240K	MittnikNatureCommunications2018	2945	Lithuania_LN	Lithuania	55.4	23.7	F	2	7	7	0	0
I5383	I5383	1240K	OlaldeNature2018	2945	England_LBA	Great Britain	54.1551	-2.47205	F	2	1	1	0	NA
I12457	I12457	1240k	Narasimhan2019	2933	Loebanr_IA	Pakistan	34.7515	72.4019	M	2	7	7	0	0
I1994	I1994	1240k	Narasimhan2019	2924	Udegram_IA	Pakistan	34.7488	72.3084	F	2	1	1	0	NA
I3772	I3772	1240k	Narasimhan2019	2913	Zevakinskiy_LBA	Kazakhstan	50.2249	81.8368	F	2	9	9	0	0
I13226	I13226	1240k	Narasimhan2019	2910	Loebanr_IA	Pakistan	34.7515	72.4019	F	2	9	9	0	0
I10974	I10974	1240k	Narasimhan2019	2905	Loebanr_IA	Pakistan	34.7515	72.4019	M	2	1	1	0	NA
MA2197_final.SG	MA2197	Shotgun	DamgaardScience2018	2900	Anatolia_IA.SG	Turkey	39.3458	33.7881	F	2	1	1	0	NA
cim359.SG	cim359	Shotgun	KrzewinskaScienceAdvances2018	2873	Moldova_Cimmerian.SG	Moldova	47.3753	29.0907	F	2
I6899	I6899	1240k	Narasimhan2019	2868	Udegram_IA	Pakistan	34.7488	72.3084	M	2	11	11	0	0
I8190	I8190	1240k	Narasimhan2019	2861	Udegram_IA	Pakistan	34.7488	72.3084	F	2	4	3	1	0
I8219	I8219	1240k	Narasimhan2019	2855	Aligrama2_IA	Pakistan	34.8049	72.3182	F	2	8	8	0	0
I6546	I6546	1240k	Narasimhan2019	2855	Barikot_IA	Pakistan	34.6776	72.2125	F	2	1	1	0	NA
IR1.SG	I1503	Shotgun	GambaNatureCommunications2014	2855	Hungary_Prescythian_IA.SG	Hungary	47.82	19.95	M	2
I3262	I3262	1240k	Narasimhan2019	2854	Udegram_IA_father.or.son.I1799	Pakistan	34.7488	72.3084	M	2	12	12	0	0
I3130	I3130	1240K	OlaldeNature2018	2854	Scotland_LBA	Great Britain	57.72	-3.388	F	2	12	12	0	0
I2861	I2861	1240K	OlaldeNature2018	2853	Scotland_LBA	Great Britain	57.721	-3.3881	F	2	5	2	3	1
F38.SG	F38	Shotgun	BroushakiScience2016	2852	Iran_IA.SG	Iran	37.005	45.459	M	2	2	2	0	NA
I5397	I5397	1240k	Narasimhan2019	2851	Katelai_IA	Pakistan	34.7658	72.3491	F	2	11	11	0	0
I12146	I12146	1240k	Narasimhan2019	2850	Katelai_IA	Pakistan	34.7658	72.3491	F	2	4	4	0	0
I13224	I13224	1240k	Narasimhan2019	2850	Loebanr_IA	Pakistan	34.7515	72.4019	F	2	4	4	0	0
I12463	I12463	1240k	Narasimhan2019	2850	Katelai_IA	Pakistan	34.7658	72.3491	M	2	5	5	0	0
I12465	I12465	1240k	Narasimhan2019	2850	Katelai_IA	Pakistan	34.7658	72.3491	U	2	5	5	0	0
I12477	I12477	1240k	Narasimhan2019	2850	Katelai_IA	Pakistan	34.7658	72.3491	F	2	5	5	0	0
I10000	I10000	1240k	Narasimhan2019	2850	Loebanr_IA	Pakistan	34.7515	72.4019	M	2	5	5	0	0
I13227	I13227	1240k	Narasimhan2019	2850	Loebanr_IA	Pakistan	34.7515	72.4019	F	2	6	6	0	0
I5398	I5398	1240k	Narasimhan2019	2850	Katelai_IA	Pakistan	34.7658	72.3491	F	2	7	7	0	0
I12136	I12136	1240k	Narasimhan2019	2850	Loebanr_IA_mother.I6555	Pakistan	34.7515	72.4019	F	2	7	7	0	0
I12137	I12137	1240k	Narasimhan2019	2850	Loebanr_IA	Pakistan	34.7515	72.4019	F	2	7	7	0	0
I10523	I10523	1240k	Narasimhan2019	2850	Katelai_IA	Pakistan	34.7658	72.3491	M	2	8	8	0	0
I12134	I12134	1240k	Narasimhan2019	2850	Loebanr_IA	Pakistan	34.7515	72.4019	M	2	8	8	0	0
I12987	I12987	1240k	Narasimhan2019	2850	Loebanr_IA	Pakistan	34.7515	72.4019	F	2	10	10	0	0
I13219	I13219	1240k	Narasimhan2019	2850	Butkara_IA	Pakistan	34.7594	72.3708	F	2	11	11	0	0
I12446	I12446	1240k	Narasimhan2019	2850	Katelai_IA	Pakistan	34.7658	72.3491	F	2	12	12	0	0
I8997	I8997	1240k	Narasimhan2019	2850	Loebanr_IA_brother.I8998	Pakistan	34.7515	72.4019	M	2	12	12	0	0
I12982	I12982	1240k	Narasimhan2019	2850	Loebanr_IA	Pakistan	34.7515	72.4019	M	2	13	13	0	0
I12979	I12979	1240k	Narasimhan2019	2850	Loebanr_IA	Pakistan	34.7515	72.4019	F	2	14	14	0	0
I12471	I12471	1240k	Narasimhan2019	2850	Katelai_IA	Pakistan	34.7658	72.3491	M	2	15	15	0	0
I13223	I13223	1240k	Narasimhan2019	2850	Loebanr_IA	Pakistan	34.7515	72.4019	M	2	15	15	0	0
I12988	I12988	1240k	Narasimhan2019	2850	Loebanr_IA	Pakistan	34.7515	72.4019	M	2	16	16	0	0
I12968	I12968	1240k	Narasimhan2019	2850	Butkara_IA	Pakistan	34.7658	72.3491	M	2	18	18	0	0
I10001	I10001	1240k	Narasimhan2019	2850	Loebanr_IA	Pakistan	34.7515	72.4019	M	2	18	18	0	0
I12462	I12462	1240k	Narasimhan2019	2850	Katelai_IA	Pakistan	34.7658	72.3491	M	2	19	19	0	0
I12985	I12985	1240k	Narasimhan2019	2850	Loebanr_IA_mother.I10001	Pakistan	34.7515	72.4019	F	2	19	19	0	0
I13222	I13222	1240k	Narasimhan2019	2850	Loebanr_IA	Pakistan	34.7515	72.4019	M	2	19	19	0	0
I8998	I8998	1240k	Narasimhan2019	2850	Loebanr_IA	Pakistan	34.7515	72.4019	M	2	20	19	0	0
I12451	I12451	1240k	Narasimhan2019	2850	Butkara_IA	Pakistan	34.7594	72.3708	M	2	20	20	0	0
I12460	I12460	1240k	Narasimhan2019	2850	Katelai_IA	Pakistan	34.7658	72.3491	F	2	23	23	0	0
I12461	I12461	1240k	Narasimhan2019	2850	Katelai_IA	Pakistan	34.7658	72.3491	F	2	23	23	0	0
I12984	I12984	1240k	Narasimhan2019	2850	Loebanr_IA	Pakistan	34.7515	72.4019	F	2	23	23	0	0
I13228	I13228	1240k	Narasimhan2019	2850	Loebanr_IA	Pakistan	34.7515	72.4019	M	2	23	23	0	0
I12459	I12459	1240k	Narasimhan2019	2850	Loebanr_IA	Pakistan	34.7515	72.4019	M	2	24	24	0	0
I12458	I12458	1240k	Narasimhan2019	2850	Loebanr_IA	Pakistan	34.7515	72.4019	U	2	25	25	0	0
I12981	I12981	1240k	Narasimhan2019	2850	Loebanr_IA	Pakistan	34.7515	72.4019	F	2	25	25	0	0
I12454	I12454	1240k	Narasimhan2019	2850	Katelai_IA	Pakistan	34.7658	72.3491	F	2	27	27	0	0
I12470	I12470	1240k	Narasimhan2019	2850	Katelai_IA	Pakistan	34.7658	72.3491	M	2	31	31	0	0
I12983	I12983	1240k	Narasimhan2019	2850	Loebanr_IA	Pakistan	34.7515	72.4019	F	2	35	35	0	0
I12445	I12445	1240k	Narasimhan2019	2850	Katelai_IA	Pakistan	34.7658	72.3491	M	2	37	36	1	0
I12456	I12456	1240k	Narasimhan2019	2850	Loebanr_IA	Pakistan	34.7515	72.4019	F	2	38	37	0	0
I12149	I12149	1240k	Narasimhan2019	2850	Katelai_IA	Pakistan	34.7658	72.3491	M	2	43	43	0	0
I12447	I12447	1240k	Narasimhan2019	2850	Katelai_IA	Pakistan	34.7658	72.3491	M	2	58	57	0	0
DA3.SG	DA3	Shotgun	DamgaardNature2018	2850	Russia_Tagar.SG	Russia	54.6758	90.8536	F	2	1	1	0	NA
DA6.SG	DA6	Shotgun	DamgaardNature2018	2850	Russia_Tagar.SG	Russia	54.6758	90.8536	F	2	1	1	0	NA
DA7.SG	DA7	Shotgun	DamgaardNature2018	2850	Russia_Tagar.SG	Russia	54.6758	90.8536	M	2	1	1	0	NA
DA4.SG	DA4	Shotgun	DamgaardNature2018	2850	Russia_Tagar.SG	Russia	54.6758	90.8536	M	2	2	1	1	NA
DA9.SG	DA9	Shotgun	DamgaardNature2018	2850	Russia_Tagar.SG	Russia	54.6758	90.8536	F	2	2	2	0	NA
I12142	I12142	1240k	Narasimhan2019	2850	Katelai_IA	Pakistan	34.7658	72.3491	F	2	2	2	0	NA
I12143	I12143	1240k	Narasimhan2019	2850	Katelai_IA	Pakistan	34.7658	72.3491	M	2	2	2	0	NA
I12464	I12464	1240k	Narasimhan2019	2850	Katelai_IA	Pakistan	34.7658	72.3491	F	2	2	2	0	NA
I2860	I2860	1240K	OlaldeNature2018	2843	Scotland_LBA	Great Britain	57.721	-3.3881	M	2	15	12	3	1
I5400	I5400	1240k	Narasimhan2019	2829	Loebanr_IA	Pakistan	34.7515	72.4019	M	2	3	3	0	0
I3451	I3451	1240k	Narasimhan2019	2818	Tasbas_IA	Kazakhstan	45.1343	79.3679	F	2	1	1	0	NA
I8999	I8999	1240k	Narasimhan2019	2817	Loebanr_IA	Pakistan	34.7515	72.4019	F	2	4	4	0	0
I6555	I6555	1240k	Narasimhan2019	2813	Loebanr_IA	Pakistan	34.7515	72.4019	M	2	21	21	0	0
I2859	I2859	1240K	OlaldeNature2018	2811	Scotland_LBA	Great Britain	57.72	-3.388	M	2	16	16	0	0
I5396	I5396	1240k	Narasimhan2019	2811	Katelai_IA	Pakistan	34.7658	72.3491	M	2	2	2	0	NA
I6292	I6292	1240k	Narasimhan2019	2798	Loebanr_IA	Pakistan	34.7515	72.4019	F	2	11	11	0	0
I6556	I6556	1240k	Narasimhan2019	2796	Loebanr_IA	Pakistan	34.7515	72.4019	F	2	2	2	0	NA
C1.SG	C1	Shotgun	JeongPNAS2016	2775	Nepal_Chokhopani_2700BP.SG	Nepal	28.9	84	M	2
I6554	I6554	1240k	Narasimhan2019	2764	Loebanr_IA_son.I6292.son.I10000	Pakistan	34.7515	72.4019	M	2	12	12	0	0
I12450	I12450	1240k	Narasimhan2019	2758	Butkara_IA	Pakistan	34.7594	72.3708	M	2	27	27	0	0
I6888	I6888	1240k	Narasimhan2019	2754	Aligrama2_IA	Pakistan	34.8049	72.3182	F	2	3	3	0	0
I3313	I3313	1240K	MathiesonNature2018	2733	Croatia_Early_IA	Croatia	43.894	15.977	F	2	18	18	0	0
I0577	I0577	1240K	UnterlanderNatureCommunications2017	2650	Russia_Aldy_Bel_IA	Russia	52.0961	93.7111	M	2
Plinkaigalis241	Plinkaigalis241	1240K	MittnikNatureCommunications2018	2635	Lithuania_LN	Lithuania	55.4	23.7	F	0	1	0	1	NA
DA221.SG	DA221	Shotgun	DamgaardNature2018	2619	Kazakhstan_Nomad_IA.SG	Kazakhstan	43.1822	76.4131	M	2	4	4	0	0
scy010.SG	scy010	Shotgun	KrzewinskaScienceAdvances2018	2619	Ukraine_Scythian.SG	Ukraine	46.323	29.4702	F	2
I5769	I5769	1240K	MathiesonNature2018	2600	Bulgaria_IA	Bulgaria	43.1609	25.8834	F	2	10	10	0	0
I4556	I4556	1240k	Olalde2019	2550	E_Iberia_IA	Spain	41.3729	1.77153	F	2	7	7	0	0
I12560	I12560	1240k	Olalde2019	2550	SW_Iberia_IA	Spain	37.5183	-5.97833	F	2	2	2	0	NA
DA13.SG	DA13	Shotgun	DamgaardNature2018	2550	Kazakhstan_CentralSaka.SG	Kazakhstan	49.0606	75.5032	M	2	3	1	2	NA
scy009.SG	scy009	Shotgun	KrzewinskaScienceAdvances2018	2550	Ukraine_Scythian.SG	Ukraine	46.323	29.4702	M	2
DA14.SG	DA14	Shotgun	DamgaardNature2018	2549	Kazakhstan_CentralSaka.SG	Kazakhstan	49.1231	75.1886	F	2	1	1	0	NA
Gyvakarai1_10bp	Gyvakarai1_10bp	1240K	MittnikNatureCommunications2018	2545	Lithuania_LN	Lithuania	55.9	24.9	M	2	7	7	0	0
I8220	I8220	1240k	Narasimhan2019	2543	Aligrama_H	Pakistan	34.8049	72.3182	M	2	7	7	0	0
I11537	I11537	1240k	Narasimhan2019	2534	Chanchar2_LBA	Kazakhstan	50.6687	57.7186	M	2	4	4	0	0
DA191.SG	DA191	Shotgun	DamgaardNature2018	2524	Hungary_Scythian.SG	Hungary	47.5594	20.7081	F	2	1	1	0	NA
DA202.SG	I11523	Shotgun	DamgaardNature2018	2516	Kazakhstan_Sarmatian_dup.I11523.SG	Kazakhstan	46.0397	53.4422	F	2	1	1	0	NA
DA197.SG	DA197	Shotgun	DamgaardNature2018	2510	Hungary_Scythian.SG	Hungary	46.3444	20.1625	M	2	1	1	0	NA
I3322	I3322	1240k	Olalde2019	2500	E_Iberia_IA	Spain	40.5067	0.4314	F	2	2	2	0	NA
RISE602.SG	RISE602	Shotgun	AllentoftNature2015	2450	Russia_IA.SG	Russia	50.615	86.459	M	2	5	5	0	0
I12877	I12877	1240k	Olalde2019	2395	E_Iberia_IA	Spain	41.3616	1.6694	M	2	1	1	0	NA
I8209	I8209	1240k	Olalde2019	2375	NE_Iberia_Greek	Spain	42.1333	3.1083	M	2	5	5	0	0
Olsund	Olsund_new	1240K	MittnikNatureCommunications2018	2357	Sweden_LNBA	Sweden	61.7	16.9	M	2
I12410	I12410	1240k	Olalde2019	2350	E_Iberia_IA	Spain	41.3616	1.6694	M	2	20	20	0	0
I7717	I7717	1240k	Narasimhan2019	2330	Saidu_Sharif_H	Pakistan	34.757	72.3624	F	2	12	12	0	0
I8214	I8214	1240k	Olalde2019	2325	NE_Iberia_Greek	Spain	42.1333	3.1083	F	2	1	1	0	NA
I8215	I8215	1240k	Olalde2019	2325	NE_Iberia_Greek	Spain	42.1333	3.1083	F	2	2	2	0	NA
DA194.SG	DA194	Shotgun	DamgaardNature2018	2312	Hungary_Scythian.SG	Hungary	46.3444	20.1625	F	2	1	1	0	NA
DA143.SG	DA143	Shotgun	DamgaardNature2018	2300	Russia_Sarmatian.SG	Russia	47.2923	39.5431	F	2	1	1	0	NA
DA144.SG	DA144	Shotgun	DamgaardNature2018	2300	Russia_Sarmatian.SG	Russia	47.2934	39.546	M	2	1	1	0	NA
DA50.SG	DA50	Shotgun	DamgaardNature2018	2300	Kyrgyzstan_TianShanSaka.SG	Kyrgyzstan	41.4281	75.3297	F	2	1	1	0	NA
DA134.SG	DA134	Shotgun	DamgaardNature2018	2300	Russia_Sarmatian.SG	Russia	47.2934	39.546	M	2	2	2	0	NA
I0562	I0562	1240K	UnterlanderNatureCommunications2017	2300	Kazakhstan_Berel_IA	Kazakhstan	49.3356	86.3504	F	2
DA223.SG	DA223	Shotgun	DamgaardNature2018	2273	Kazakhstan_Wusun.SG	Kazakhstan	43.0686	68.2489	M	2	2	2	0	NA
I7718	I7718	1240k	Narasimhan2019	2250	Saidu_Sharif_H	Pakistan	34.757	72.3624	M	2	7	7	0	0
I7720	I7720	1240k	Narasimhan2019	2250	Saidu_Sharif_H	Pakistan	34.757	72.3624	F	2	13	13	0	0
I6891	I6891	1240k	Narasimhan2019	2250	Saidu_Sharif_H	Pakistan	34.757	72.3624	M	2	14	14	0	0
I7722	I7722	1240k	Narasimhan2019	2250	Saidu_Sharif_H_o	Pakistan	34.757	72.3624	M	2	15	15	0	0
I6894	I6894	1240k	Narasimhan2019	2250	Saidu_Sharif_H	Pakistan	34.757	72.3624	F	2	19	19	0	0
I7721	I7721	1240k	Narasimhan2019	2250	Saidu_Sharif_H	Pakistan	34.757	72.3624	M	2	24	24	0	0
I7723	I7723	1240k	Narasimhan2019	2250	Saidu_Sharif_H	Pakistan	34.757	72.3624	F	2	19	10	9	1
I7719	I7719	1240k	Narasimhan2019	2250	Saidu_Sharif_H	Pakistan	34.757	72.3624	F	0	8	3	5	1
I0575	I0575	1240K	UnterlanderNatureCommunications2017	2250	Russia_Early_Sarmatian_IA	Russia	51.9908	53.8702	M	2
scy301.SG	scy301	Shotgun	KrzewinskaScienceAdvances2018	2248	Moldova_Scythian.SG	Moldova	46.6684	29.8001	M	2
scy303.SG	scy303	Shotgun	KrzewinskaScienceAdvances2018	2242	Moldova_Scythian_o2.SG	Moldova	46.6684	29.8001	F	2
I0247	I0247	1240K	MathiesonNature2015	2239	Russia_Scythian_IA_questionable	Russia	52.43	51.16	M	2	13	13	0	0
I6893	I6893	1240k	Narasimhan2019	2232	Saidu_Sharif_H	Pakistan	34.757	72.3624	F	2	2	2	0	NA
DA20.SG	DA20	Shotgun	DamgaardNature2018	2231	Kazakhstan_Nomad_Hun_Sarmatian.SG	Kazakhstan	51.6397	74.6719	M	2	2	2	0	NA
I8208	I8208	1240k	Olalde2019	2220	NE_Iberia_Hel	Spain	42.1333	3.1083	M	2	3	3	0	0
scy304.SG	scy304	Shotgun	KrzewinskaScienceAdvances2018	2217	Moldova_Scythian.SG	Moldova	46.6684	29.8001	M	0
I6896	I6896	1240k	Narasimhan2019	2216	Saidu_Sharif_H	Pakistan	34.757	72.3624	F	2	2	2	0	NA
I3323	I3323	1240k	Olalde2019	2215	E_Iberia_IA	Spain	42.0066	3.07867	M	2	3	3	0	0
I3758	I3758	1240k	Olalde2019	2215	N_Iberia_IA	Spain	42.565	-2.58635	F	2	23	23	0	0
Pr10.SG	Pr10	Shotgun	VeeramahPNAS2018	2200	Russia_Early_Sarmatian.SG	Russia	52	53.9	M	2	14	14	0	0
Pr4.SG	Pr4	Shotgun	VeeramahPNAS2018	2200	Russia_Early_Sarmatian.SG	Russia	52	53.9	M	0	4	0	4	1
DA227.SG	DA227	Shotgun	DamgaardNature2018	2200	Kazakhstan_Wusun_2.SG	Kazakhstan	43.0686	68.2489	F	2	2	2	0	NA
I3759	I3759	1240k	Olalde2019	2195	N_Iberia_IA	Spain	42.565	-2.58635	M	2	3	3	0	0
I3324	I3324	1240k	Olalde2019	2190	E_Iberia_IA	Spain	42.0066	3.07867	M	2	1	1	0	NA
I8245	I8245	1240k	Narasimhan2019	2189	Aligrama_H	Pakistan	34.8049	72.3182	M	2	13	13	0	0
I3327	I3327	1240k	Olalde2019	2175	E_Iberia_IA	Spain	42.0066	3.07867	M	2	1	1	0	NA
DA38.SG	DA38	Shotgun	DamgaardNature2018	2152	Mongolia_XiongNu_WE.SG	Mongolia	49.2744	101.716	F	2	2	2	0	NA
I3320	I3320	1240k	Olalde2019	2150	E_Iberia_IA	Spain	40.138	-0.07	M	0	11	0	11	1
I3321	I3321	1240k	Olalde2019	2150	E_Iberia_IA	Spain	40.138	-0.07	M	2	1	1	0	NA
I8206	I8206	1240k	Olalde2019	2150	NE_Iberia_Hel	Spain	42.1333	3.1083	M	0	2	1	1	NA
M63.SG	M63	Shotgun	JeongPNAS2016	2125	Nepal_Mebrak_2125BP.SG	Nepal	28.9	84	M	2
DA47.SG	DA47	Shotgun	DamgaardNature2018	2122	Kyrgyzstan_TianShanSaka.SG	Kyrgyzstan	41.4281	75.3297	M	0	1	0	1	NA
DA43.SG	DA43	Shotgun	DamgaardNature2018	2100	Mongolia_XiongNu.SG	Mongolia	42.5258	105.18	M	2	1	1	0	NA
DA58.SG	DA58	Shotgun	DamgaardNature2018	2071	Kyrgyzstan_TianShanSaka.SG	Kyrgyzstan	41.4997	75.8042	M	2	3	3	0	0
DA45.SG	DA45	Shotgun	DamgaardNature2018	2062	Mongolia_XiongNu.SG	Mongolia	42.5258	105.18	M	2	11	10	1	0
I6549	I6549	1240k	Narasimhan2019	2057	Butkara_H	Pakistan	34.7614	72.3701	M	2	2	2	0	NA
I12292	I12292	1240k	Narasimhan2019	2055	Ksirov_H_Kushan	Tajikistan	37.4156	68.1737	M	2	4	4	0	0
DA56.SG	DA56	Shotgun	DamgaardNature2018	2048	Kyrgyzstan_OutTianShanSaka.SG	Kyrgyzstan	43.0686	68.2489	M	2	2	2	0	NA
M1489.SG	M1489	Shotgun	MartinianoNatureCommunications2016	2035	England_IA.SG	Great Britain	53.7262	-0.529641	F	2	1	1	0	NA
chy001.SG	chy001	Shotgun	KrzewinskaScienceAdvances2018	2022	Russia_Late_Sarmatian.SG	Russia	51.0667	55.0667	F	2
I0156.SG	I0156	Shotgun	SchiffelsNatureCommunications2016	2017	England_IA.SG	Great Britain	52.08	0.18	M	2
I10866	I10866	1240k	Olalde2019	2005	NE_Iberia_RomP_out	Spain	42.1333	3.1083	F	2	7	6	1	0
I6551	I6551	1240k	Narasimhan2019	2000	Butkara_H	Pakistan	34.7614	72.3701	F	2	3	3	0	0
I6547	I6547	1240k	Narasimhan2019	2000	Butkara_H	Pakistan	34.7614	72.3701	F	0	1	0	1	NA
I0160.SG	I0160	Shotgun	SchiffelsNatureCommunications2016	1995	England_IA.SG	Great Britain	52.08	0.18	M	2
DA39.SG	DA39	Shotgun	DamgaardNature2018	1990	Mongolia_XiongNu.SG	Mongolia	48.0178	101.353	M	2	4	3	1	0
I12294	I12294	1240k	Narasimhan2019	1969	Ksirov_H_Kushan	Tajikistan	37.4156	68.1737	M	2	23	23	0	0
DA30.SG	DA30	Shotgun	DamgaardNature2018	1965	Kazakhstan_Sarmatian.SG	Kazakhstan	51.695	65.6714	M	2	2	2	0	NA
I11600	I11600	1240k	Olalde2019	1950	SW_Iberia_CA	Portugal	39.0903	-9.26268	M	2	1	1	0	NA
I8218	I8218	1240k	Narasimhan2019	1949	Aligrama_H	Pakistan	34.8049	72.3182	F	2	14	14	0	0
I7714	I7714	1240k	Narasimhan2019	1948	Barikot_H	Pakistan	34.757	72.3624	F	2	2	2	0	NA
I6550	I6550	1240k	Narasimhan2019	1942	Butkara_H	Pakistan	34.7614	72.3701	M	2	5	5	0	0
Spiginas2	Spiginas2	1240K	MittnikNatureCommunications2018	1940	Lithuania_LN	Lithuania	55.8	22.4	M	2	13	13	0	0
DA98.SG	DA98	Shotgun	DamgaardNature2018	1821	Kyrgyzstan_TianShanHun.SG	Kyrgyzstan	42.1594	77.4064	F	2	1	1	0	NA
I8339	I8339	1240k	Olalde2019	1800	NE_Iberia_RomP	Spain	42.1333	3.1083	F	2	1	1	0	NA
I8475	I8475	1240k	Olalde2019	1800	NE_Iberia_RomP_out	Spain	42.1333	3.1083	F	0	4	2	2	NA
I11540	I11540	1240k	Narasimhan2019	1765	Georgievsky2_LBA	Kazakhstan	50.4501	57.0401	M	2	8	8	0	0
6DT3.SG	6DT3	Shotgun	MartinianoNatureCommunications2016	1750	England_Roman.SG	Great Britain	53.9583	-1.08028	M	0	6	0	6	1
6DT18.SG	6DT18	Shotgun	MartinianoNatureCommunications2016	1750	England_Roman.SG	Great Britain	53.9583	-1.08028	M	0	1	0	1	NA
6DT21.SG	6DT21	Shotgun	MartinianoNatureCommunications2016	1750	England_Roman.SG	Great Britain	53.9583	-1.08028	M	0	1	0	1	NA
6DT23.SG	6DT23	Shotgun	MartinianoNatureCommunications2016	1750	England_Roman.SG	Great Britain	53.9583	-1.08028	M	0	1	0	1	NA
6DT22.SG	6DT22	Shotgun	MartinianoNatureCommunications2016	1750	England_Roman.SG	Great Britain	53.9583	-1.08028	M	2	1	1	0	NA
I8202	I8202	1240k	Olalde2019	1750	NE_Iberia_RomP	Spain	42.1333	3.1083	M	2	1	1	0	NA
DA206.SG	DA206	Shotgun	DamgaardNature2018	1738	Kazakhstan_Kangju.SG	Kazakhstan	42.9019	68.2489	M	2	4	4	0	0
DA125.SG	DA125	Shotgun	DamgaardNature2018	1724	Kazakhstan_Kangju.SG	Kazakhstan	42.5931	68.0506	M	2	1	1	0	NA
DA101.SG	DA101	Shotgun	DamgaardNature2018	1716	Kyrgyzstan_TianShanHun.SG	Kyrgyzstan	42.1594	77.4064	M	0	5	4	1	0
DA123.SG	DA123	Shotgun	DamgaardNature2018	1700	Kazakhstan_Kangju.SG	Kazakhstan	42.7331	68.3244	F	2	2	2	0	NA
DA85.SG	DA85	Shotgun	DamgaardNature2018	1696	Kyrgyzstan_TianShanHun.SG	Kyrgyzstan	41.615	74.9858	M	2	4	4	0	0
DA81.SG	DA81	Shotgun	DamgaardNature2018	1692	Kyrgyzstan_TianShanHun.SG	Kyrgyzstan	41.615	74.9858	M	2	2	2	0	NA
I3983	I3983	1240k	Olalde2019	1660	SE_Iberia_c.3-4CE	Spain	37.1775	-3.60917	M	2	7	7	0	0
DA100.SG	DA100	Shotgun	DamgaardNature2018	1650	Kyrgyzstan_TianShanHun.SG	Kyrgyzstan	42.1567	77.4056	M	2	3	3	0	0
I3982	I3982	1240k	Olalde2019	1650	SE_Iberia_c.3-4CE	Spain	37.1775	-3.60917	F	2	6	6	0	0
FN2.SG	FN2	Shotgun	VeeramahPNAS2018	1650	Germany_Late_Roman.SG	Germany	48.2	11.6	M	2	26	11	15	1
scy192.SG	scy192	Shotgun	KrzewinskaScienceAdvances2018	1650	Moldova_Scythian.SG	Moldova	46.6684	29.8001	F	2
scy193.SG	scy193	Shotgun	KrzewinskaScienceAdvances2018	1650	Moldova_Scythian_o1.SG	Moldova	46.6684	29.8001	M	2
Ker1.SG	Ker1	Shotgun	VeeramahPNAS2018	1622	Russia_Crimea_Pantikapaion.SG	Russia	45.3	36.5	M	2	43	42	1	0
DA95.SG	DA95	Shotgun	DamgaardNature2018	1619	Kazakhstan_Nomad_HP.SG	Kazakhstan	52.6181	76.7494	M	2	2	2	0	NA
DA224.SG	DA224	Shotgun	DamgaardNature2018	1613	Kazakhstan_OutTurk.SG	Kazakhstan	43.0686	68.2489	M	2	2	2	0	NA
DA177.SG	DA177	Shotgun	DamgaardNature2018	1600	Kazakhstan_Nomad_HP.SG	Kazakhstan	52.0158	77.1861	F	2	4	4	0	0
DA104.SG	DA104	Shotgun	DamgaardNature2018	1600	Kyrgyzstan_TianShanHun.SG	Kyrgyzstan	42.1569	77.4056	F	2	4	4	0	0
DA80.SG	DA80	Shotgun	DamgaardNature2018	1598	Kyrgyzstan_TianShanHun.SG	Kyrgyzstan	41.5014	75.7947	F	2	3	3	0	0
I3576	I3576	1240k	Olalde2019	1595	SE_Iberia_c.5-8CE	Spain	37.3244	-4.00583	M	2	12	9	3	1
DA72.SG	DA72	Shotgun	DamgaardNature2018	1564	Kyrgyzstan_TianShanHun.SG	Kyrgyzstan	41.5014	75.7947	F	2	3	3	0	0
Alh2.SG	Alh2	Shotgun	VeeramahPNAS2018	1553	Germany_Early_Medieval.SG	Germany	48.6	12.2	F	2	32	32	0	0
AED513.SG	AED513	Shotgun	VeeramahPNAS2018	1528	Germany_Early_Medieval.SG	Germany	48.3	11.9	F	2	14	14	0	0
DA69.SG	DA69	Shotgun	DamgaardNature2018	1516	Kyrgyzstan_TianShanHun.SG	Kyrgyzstan	41.5014	75.7947	F	2	1	1	0	NA
DA27.SG	DA27	Shotgun	DamgaardNature2018	1516	Kazakhstan_Nomad_Hun_Sarmatian.SG	Kazakhstan	52.8369	62.8936	M	2	2	2	0	NA
AEHIb.SG	AEHIb	Shotgun	VeeramahPNAS2018	1513	Germany_Early_Medieval.SG_LowCov	Germany	48.9	12.2	F	2	88	84	4	0
AED125b.SG	AED125b	Shotgun	VeeramahPNAS2018	1511	Germany_Early_Medieval.SG_LowCov	Germany	48.3	11.9	F	2	83	43	40	1
DA65.SG	DA65	Shotgun	DamgaardNature2018	1511	Kyrgyzstan_TianShanHun.SG	Kyrgyzstan	41.5014	75.7947	M	2	2	2	0	NA
STR328c.SG	STR328c	Shotgun	VeeramahPNAS2018	1510	Germany_Early_Medieval.SG	Germany	48.9	12.6	F	2	3	3	0	0
Alh3a.SG	Alh3a	Shotgun	VeeramahPNAS2018	1506	Germany_Early_Medieval.SG	Germany	48.6	12.2	F	2	49	49	0	0
Alh1.SG	Alh1	Shotgun	VeeramahPNAS2018	1500	Germany_Early_Medieval.SG	Germany	48.6	12.2	M	0	35	17	17	1
S10.SG	S10	Shotgun	JeongPNAS2016	1500	Nepal_Samdzong_1500BP.SG	Nepal	28.9	84	M	2
S35.SG	S35	Shotgun	JeongPNAS2016	1500	Nepal_Samzdong_1500BP.SG	Nepal	28.9	84	M	2
S41.SG	S41	Shotgun	JeongPNAS2016	1500	Nepal_Samzdong_1500BP.SG	Nepal	28.9	84	M	2
NW54.SG	NW54	Shotgun	VeeramahPNAS2018	1491	Germany_Early_Medieval.SG	Germany	49	12.1	F	0	88	49	39	1
I0773.SG	I0773	Shotgun	SchiffelsNatureCommunications2016	1490	England_Saxon.SG	Great Britain	52.2614	0.06869	F	0
Alh10.SG	Alh10	Shotgun	VeeramahPNAS2018	1489	Germany_Early_Medieval.SG	Germany	48.6	12.2	M	0	26	0	26	1
BIM33.SG	BIM33	Shotgun	VeeramahPNAS2018	1488	Germany_Early_Medieval.SG	Germany	49	12.2	F	2	19	8	11	1
DA52.SG	DA52	Shotgun	DamgaardNature2018	1484	Kyrgyzstan_TianShanHun.SG	Kyrgyzstan	41.4281	75.3297	M	2	2	2	0	NA
STR228.SG	STR228	Shotgun	VeeramahPNAS2018	1483	Germany_Early_Medieval.SG	Germany	48.9	12.6	F	2	21	11	10	1
I0774.SG	I0774	Shotgun	SchiffelsNatureCommunications2016	1483	England_Saxon.SG	Great Britain	52.2614	0.06869	F	2
AED1108.SG	AED1108	Shotgun	VeeramahPNAS2018	1480	Germany_Early_Medieval.SG	Germany	48.3	11.9	F	2	14	14	0	0
I0777.SG	I0777	Shotgun	SchiffelsNatureCommunications2016	1478	England_Saxon.SG	Great Britain	52.2614	0.06869	F	0
NW255a.SG	NW255a	Shotgun	VeeramahPNAS2018	1476	Germany_Early_Medieval.SG	Germany	49	12.1	F	2	25	24	0	0
SZ27	SZ27	1240K	AmorimNatureCommunications2018	1475	Hungary_Langobard	Hungary	46.2833	17.85	M	2	20	20	0	0
DA86.SG	DA86	Shotgun	DamgaardNature2018	1470	Kyrgyzstan_Turk.SG	Kyrgyzstan	43.0686	68.2489	M	2	1	1	0	NA
SZ13	SZ13	1240K	AmorimNatureCommunications2018	1469	Hungary_Langobard_son.SZ24_father.SZ7_brother.SZ22	Hungary	46.2833	17.85	M	0	8	0	8	1
DA385.SG	DA385	Shotgun	DamgaardNature2018	1467	Kyrgyzstan_TianShanHun.SG	Kyrgyzstan	41.5014	75.7947	M	2	6	6	0	0
SZ19	SZ19	1240K	AmorimNatureCommunications2018	1463	Hungary_Langobard	Hungary	46.2833	17.85	F	2	18	18	0	0
STR393b.SG	STR393b	Shotgun	VeeramahPNAS2018	1455	Germany_Early_Medieval.SG_LowCov	Germany	48.9	12.6	M	2	102	100	2	0
STR241.SG	STR241	Shotgun	VeeramahPNAS2018	1455	Germany_Early_Medieval.SG	Germany	48.9	12.6	M	0	117	0	116	1
AED249.SG	AED249	Shotgun	VeeramahPNAS2018	1455	Germany_Early_Medieval.SG	Germany	48.3	11.9	M	0	24	0	24	1
STR316b.SG	STR316b	Shotgun	VeeramahPNAS2018	1455	Germany_Early_Medieval.SG	Germany	48.9	12.6	M	0	13	0	13	1
AED106.SG	AED106	Shotgun	VeeramahPNAS2018	1455	Germany_Early_Medieval.SG	Germany	48.3	11.9	M	0	22	17	5	1
I0769.SG	I0769	Shotgun	SchiffelsNatureCommunications2016	1455	England_Saxon.SG	Great Britain	52.2614	0.06869	F	2
I3575	I3575	1240k	Olalde2019	1450	SE_Iberia_c.5-8CE	Spain	37.3244	-4.00583	M	2	1	1	0	NA
I3583	I3583	1240k	Olalde2019	1450	SE_Iberia_c.5-8CE	Spain	37.3244	-4.00583	M	2	1	1	0	NA
I3581	I3581	1240k	Olalde2019	1450	SE_Iberia_c.5-8CE	Spain	37.3244	-4.00583	F	2	2	2	0	NA
SZ37	SZ37	1240K	AmorimNatureCommunications2018	1447	Hungary_Langobard	Hungary	46.2833	17.85	M	2	3	3	0	0
AED1135b.SG	AED1135b	Shotgun	VeeramahPNAS2018	1445	Germany_Early_Medieval.SG	Germany	48.3	11.9	F	2	117	112	3	0
STR220c.SG	STR220c	Shotgun	VeeramahPNAS2018	1445	Germany_Early_Medieval.SG	Germany	48.9	12.6	F	2	23	8	15	1
AED432b.SG	AED432b	Shotgun	VeeramahPNAS2018	1445	Germany_Early_Medieval.SG_LowCov	Germany	48.3	11.9	F	0	18	12	6	1
SZ25	SZ25	1240K	AmorimNatureCommunications2018	1442	Hungary_Langobard	Hungary	46.2833	17.85	F	2	3	3	0	0
SZ9	SZ9	1240K	AmorimNatureCommunications2018	1442	Hungary_Langobard	Hungary	46.2833	17.85	F	0	6	4	2	0
SZ41	SZ41	1240K	AmorimNatureCommunications2018	1442	Hungary_Langobard	Hungary	46.2833	17.85	F	2	5	5	0	0
SZ16	SZ16	1240K	AmorimNatureCommunications2018	1442	Hungary_Langobard	Hungary	46.2833	17.85	M	2	6	6	0	0
SZ32	SZ32	1240K	AmorimNatureCommunications2018	1442	Hungary_Langobard	Hungary	46.2833	17.85	F	2	16	16	0	0
SZ40	SZ40	1240K	AmorimNatureCommunications2018	1442	Hungary_Langobard	Hungary	46.2833	17.85	F	2	17	17	0	0
SZ28	SZ28	1240K	AmorimNatureCommunications2018	1442	Hungary_Langobard	Hungary	46.2833	17.85	F	2	23	22	0	0
SZ38	SZ38	1240K	AmorimNatureCommunications2018	1442	Hungary_Langobard	Hungary	46.2833	17.85	F	0	13	3	10	1
SZ42	SZ42	1240K	AmorimNatureCommunications2018	1442	Hungary_Langobard	Hungary	46.2833	17.85	M	2	21	12	9	1
SZ7	SZ7	1240K	AmorimNatureCommunications2018	1442	Hungary_Langobard	Hungary	46.2833	17.85	M	0	7	0	7	1
SZ18	SZ18	1240K	AmorimNatureCommunications2018	1442	Hungary_Langobard	Hungary	46.2833	17.85	M	0	6	0	6	1
SZ23	SZ23	1240K	AmorimNatureCommunications2018	1442	Hungary_Langobard	Hungary	46.2833	17.85	M	0	15	9	6	1
SZ22	SZ22	1240K	AmorimNatureCommunications2018	1442	Hungary_Langobard_son.SZ24_brother.SZ22	Hungary	46.2833	17.85	M	2	7	4	3	1
SZ24	SZ24	1240K	AmorimNatureCommunications2018	1442	Hungary_Langobard	Hungary	46.2833	17.85	M	0	1	0	1	NA
SZ30	SZ30	1240K	AmorimNatureCommunications2018	1442	Hungary_Langobard	Hungary	46.2833	17.85	F	0	1	0	1	NA
SZ14	SZ14	1240K	AmorimNatureCommunications2018	1442	Hungary_Langobard	Hungary	46.2833	17.85	M	0	2	0	2	NA
SZ12	SZ12	1240K	AmorimNatureCommunications2018	1442	Hungary_Langobard	Hungary	46.2833	17.85	M	2	3	2	1	NA
SZ11.SG	SZ11	Shotgun	AmorimNatureCommunications2018	1442	Hungary_Langobard.SG	Hungary	46.2833	17.85	M	0
SZ15.SG	SZ15	Shotgun	AmorimNatureCommunications2018	1442	Hungary_Langobard.SG	Hungary	46.2833	17.85	M	0
SZ2.SG	SZ2	Shotgun	AmorimNatureCommunications2018	1442	Hungary_Langobard.SG	Hungary	46.2833	17.85	M	0
SZ3.SG	SZ3	Shotgun	AmorimNatureCommunications2018	1442	Hungary_Langobard.SG	Hungary	46.2833	17.85	M	0
SZ36.SG	SZ36	Shotgun	AmorimNatureCommunications2018	1442	Hungary_Langobard.SG	Hungary	46.2833	17.85	M	2
SZ4.SG	SZ4	Shotgun	AmorimNatureCommunications2018	1442	Hungary_Langobard.SG	Hungary	46.2833	17.85	M	0
SZ45.SG	SZ45	Shotgun	AmorimNatureCommunications2018	1442	Hungary_Langobard.SG	Hungary	46.2833	17.85	M	0
SZ5.SG	SZ5	Shotgun	AmorimNatureCommunications2018	1442	Hungary_Langobard.SG	Hungary	46.2833	17.85	M	2
RISE174.SG	RISE174	Shotgun	AllentoftNature2015	1431	Sweden_IA.SG	Sweden	55.545	13.098	F	2	4	3	1	0
SZ43.SG	SZ43	Shotgun	AmorimNatureCommunications2018	1431	Hungary_Langobard.SG	Hungary	46.2833	17.85	M	2
STR310.SG	STR310	Shotgun	VeeramahPNAS2018	1430	Germany_Early_Medieval.SG	Germany	48.9	12.6	F	2	13	13	0	0
STR360c.SG	STR360c	Shotgun	VeeramahPNAS2018	1430	Germany_Early_Medieval.SG_LowCov	Germany	48.9	12.6	F	2	18	18	0	0
STR355c.SG	STR355c	Shotgun	VeeramahPNAS2018	1430	Germany_Early_Medieval.SG	Germany	48.9	12.6	F	0	23	0	23	1
AED1119.SG	AED1119	Shotgun	VeeramahPNAS2018	1430	Germany_Early_Medieval.SG	Germany	48.3	11.9	F	0	20	0	20	1
STR491.SG	STR491	Shotgun	VeeramahPNAS2018	1430	Germany_Early_Medieval.SG_1d.rel.STR355c.SG	Germany	48.9	12.6	M	0	13	0	13	1
STR480.SG	STR480	Shotgun	VeeramahPNAS2018	1430	Germany_Early_Medieval.SG	Germany	48.9	12.6	F	0	9	0	9	1
STR266b.SG	STR266b	Shotgun	VeeramahPNAS2018	1430	Germany_Early_Medieval.SG_LowCov	Germany	48.9	12.6	F	2	17	10	7	1
Vim2b.SG	Vim2b	Shotgun	VeeramahPNAS2018	1400	Serbia_Medieval_Gepidian.SG	Serbia	44.8	21.3	M	0	19	12	7	1
I12034	I12034	1240k	Olalde2019	1400	NE_Iberia_c.6CE_PL	Spain	42.0166	2.8149	F	0	3	0	3	1
I12162	I12162	1240k	Olalde2019	1400	NE_Iberia_c.6CE_PL	Spain	42.0166	2.8149	M	0	1	0	1	NA
I12032	I12032	1240k	Olalde2019	1400	NE_Iberia_c.6CE_PL	Spain	42.0166	2.8149	M	2	1	1	0	NA
I8343	I8343	1240k	Olalde2019	1400	NE_Iberia_Late_RomP	Spain	42.1333	3.1083	M	2	1	1	0	NA
I12031	I12031	1240k	Olalde2019	1400	NE_Iberia_c.6CE_PL	Spain	42.0166	2.8149	M	0	2	1	1	NA
STR502b.SG	STR502b	Shotgun	VeeramahPNAS2018	1363	Germany_Early_Medieval.SG_LowCov	Germany	48.9	12.6	F	2	10	10	0	0
AV1	AV1	1240K	AmorimNatureCommunications2018	1361	Hungary_Avar	Hungary	46.2833	17.85	F	2	25	25	0	0
AV2	AV2	1240K	AmorimNatureCommunications2018	1356	Hungary_Avar_daughter.or.mother.AV1	Hungary	46.2833	17.85	F	2	16	16	0	0
BIM37b.SG	BIM37b	Shotgun	VeeramahPNAS2018	1350	Germany_Early_Medieval.SG	Germany	49	12.2	M	0	19	10	9	1
DA228.SG	DA228	Shotgun	DamgaardNature2018	1350	Kazakhstan_Turk.SG	Kazakhstan	43.0686	68.2489	M	0	5	0	5	1
CL93	CL93	1240K	AmorimNatureCommunications2018	1345	Italy_Langobard	Italy	45.0792	7.5783	M	2	6	4	2	0
CL83	CL83	1240K	AmorimNatureCommunications2018	1345	Italy_Langobard_brother.CL84_son.CL87	Italy	45.0792	7.5783	F	2	5	4	1	0
CL25	CL25	1240K	AmorimNatureCommunications2018	1345	Italy_Langobard	Italy	45.0792	7.5783	F	2	4	4	0	0
CL30	CL30	1240K	AmorimNatureCommunications2018	1345	Italy_Langobard	Italy	45.0792	7.5783	M	2	10	10	0	0
CL31	CL31	1240K	AmorimNatureCommunications2018	1345	Italy_Langobard	Italy	45.0792	7.5783	M	2	11	11	0	0
CL57	CL57	1240K	AmorimNatureCommunications2018	1345	Italy_Langobard	Italy	45.0792	7.5783	M	2	11	11	0	0
CL36	CL36	1240K	AmorimNatureCommunications2018	1345	Italy_Langobard	Italy	45.0792	7.5783	F	2	12	12	0	0
CL38	CL38	1240K	AmorimNatureCommunications2018	1345	Italy_Langobard	Italy	45.0792	7.5783	M	2	13	13	0	0
CL94	CL94	1240K	AmorimNatureCommunications2018	1345	Italy_Langobard	Italy	45.0792	7.5783	M	2	17	17	0	0
CL23	CL23	1240K	AmorimNatureCommunications2018	1345	Italy_Langobard	Italy	45.0792	7.5783	M	2	29	29	0	0
CL145	CL145	1240K	AmorimNatureCommunications2018	1345	Italy_Langobard_brother.CL146_son.CL151	Italy	45.0792	7.5783	M	0	15	0	15	1
CL84	CL84	1240K	AmorimNatureCommunications2018	1345	Italy_Langobard	Italy	45.0792	7.5783	M	0	14	0	14	1
CL47	CL47	1240K	AmorimNatureCommunications2018	1345	Italy_Langobard	Italy	45.0792	7.5783	F	0	18	8	10	1
CL146	CL146	1240K	AmorimNatureCommunications2018	1345	Italy_Langobard	Italy	45.0792	7.5783	M	0	22	12	10	1
CL121	CL121	1240K	AmorimNatureCommunications2018	1345	Italy_Langobard	Italy	45.0792	7.5783	M	2	18	10	8	1
CL151	CL151	1240K	AmorimNatureCommunications2018	1345	Italy_Langobard_mother.CL145_mother.CL146	Italy	45.0792	7.5783	F	2	10	3	7	1
CL92	CL92	1240K	AmorimNatureCommunications2018	1345	Italy_Langobard_son.CL93	Italy	45.0792	7.5783	M	2	7	4	3	1
CL87	CL87	1240K	AmorimNatureCommunications2018	1345	Italy_Langobard_mother.CL83_mother.CL84_daughter.CL102	Italy	45.0792	7.5783	F	2	9	6	3	1
CL63	CL63	1240K	AmorimNatureCommunications2018	1345	Italy_Langobard	Italy	45.0792	7.5783	M	2	10	7	3	1
CL53	CL53	1240K	AmorimNatureCommunications2018	1345	Italy_Langobard	Italy	45.0792	7.5783	M	2	1	1	0	NA
I3981	I3981	1240k	Olalde2019	1300	SE_Iberia_c.5-8CE	Spain	37.1775	-3.60917	M	2	4	4	0	0
I3585	I3585	1240k	Olalde2019	1250	SE_Iberia_c.5-8CE	Spain	36.9572	-4.12	M	2	11	11	0	0
I0159.SG	I0159	Shotgun	SchiffelsNatureCommunications2016	1247	England_Saxon.SG	Great Britain	52.08	0.18	F	0
RISE569.SG	I4137	Shotgun	AllentoftNature2015	1235	Czech_Early_Slav_dup.I4137.SG	Czech Republic	50.19	14.158	F	2	1	1	0	NA
I0157.SG	I0157	Shotgun	SchiffelsNatureCommunications2016	1232	England_Saxon.SG	Great Britain	52.08	0.18	F	0
Ze6b.SG	Ze6b	Shotgun	UnterlanderNatureCommunications2017	1200	Russia_Zevakino_Chilikta_IA.SG	Russia	50.4	81.2	F	2
NO3423.SG	NO3423	Shotgun	MartinianoNatureCommunications2016	1170	England_Saxon.SG	Great Britain	53.633	-1.175	M	0	2	0	2	NA
RISE504.SG	RISE504	Shotgun	AllentoftNature2015	1145	Russia_IA.SG	Russia	53.456	85.447	M	2	3	3	0	0
I10895	I10895	1240k	Olalde2019	1140	NE_Iberia_c.8-12CE	Spain	42.0507	2.867	M	2	4	4	0	0
DA222.SG	DA222	Shotgun	DamgaardNature2018	1100	Kazakhstan_Karluk.SG	Kazakhstan	43.0686	68.2489	M	2	7	7	0	0
DA243.SG	DA243	Shotgun	DamgaardNature2018	1050	Russia_Alan.SG	Russia	43.9586	42.5873	M	2	12	12	0	0
I12516	I12516	1240k	Olalde2019	1030	SE_Iberia_c.10-16CE	Spain	40.4703	0.4756	F	2	62	62	0	0
I10852	I10852	1240k	Olalde2019	1010	NE_Iberia_c.8-12CE	Spain	42.0507	2.867	F	2	2	2	0	NA
vik_grt035.SG	vik_grt035	Shotgun	KrzewinskaCurrentBiology2018	996	Sweden_Viking.SG	Sweden	59.6173	17.7236	M	0
DA126.SG	DA126	Shotgun	DamgaardNature2018	994	Kazakhstan_Nomad_Med.SG	Kazakhstan	43.0686	68.2489	M	2	1	1	0	NA
I10853	I10853	1240k	Olalde2019	990	NE_Iberia_c.8-12CE	Spain	42.0507	2.867	M	0	1	0	1	NA
vik_84001.SG	vik_84001	Shotgun	KrzewinskaCurrentBiology2018	989	Sweden_Viking.SG	Sweden	59.6173	17.7236	M	0
I12514	I12514	1240k	Olalde2019	960	SE_Iberia_c.10-16CE	Spain	39.9333	-0.2	M	2	127	127	0	0
vik_stg021.SG	vik_stg021	Shotgun	KrzewinskaCurrentBiology2018	924	Sweden_Viking.SG	Sweden	59.6173	17.7236	F	0
Turlojiske3	Turlojiske3	1240K	MittnikNatureCommunications2018	905	Lithuania_BA	Lithuania	54.4	23.3	M	2	1	1	0	NA
I7498	I7498	1240k	Olalde2019	900	SE_Iberia_c.10-16CE	Spain	37.8071	-2.54304	M	2	7	7	0	0
I7499	I7499	1240k	Olalde2019	900	SE_Iberia_c.10-16CE	Spain	37.8071	-2.54304	F	2	13	7	6	1
I7497	I7497	1240k	Olalde2019	900	SE_Iberia_c.10-16CE	Spain	37.8071	-2.54304	F	0	2	0	2	NA
vik_84005.SG	vik_84005	Shotgun	KrzewinskaCurrentBiology2018	900	Sweden_Viking.SG	Sweden	59.6173	17.7236	M	0
vik_gtm021.SG	vik_gtm021	Shotgun	KrzewinskaCurrentBiology2018	900	Sweden_Viking.SG	Sweden	59.6173	17.7236	F	2
vik_grt036.SG	vik_grt036	Shotgun	KrzewinskaCurrentBiology2018	878	Sweden_Viking.SG	Sweden	59.6173	17.7236	M	0
I6890	I6890	1240k	Narasimhan2019	863	Barikot_H	Pakistan	34.6776	72.2125	F	2	14	14	0	0
DA23.SG	DA23	Shotgun	DamgaardNature2018	852	Kazakhstan_Kipchak2.SG	Kazakhstan	52.6925	62.6472	M	2	2	2	0	NA
I12515	I12515	1240k	Olalde2019	850	SE_Iberia_c.10-16CE	Spain	39.9333	-0.2	M	2	52	36	16	1
DA164.SG	DA164	Shotgun	DamgaardNature2018	850	Russia_Alan.SG	Russia	43.3276	44.1784	F	2	1	1	0	NA
DA179.SG	DA179	Shotgun	DamgaardNature2018	850	Kazakhstan_Kipchak1.SG	Kazakhstan	49.0436	73.6211	M	2	2	1	0	NA
I2959	I2959	1240k	Narasimhan2019	828	Udegram_Medieval_Ghaznavid	Pakistan	36.7432	72.3142	M	2	2	2	0	NA
I2960	I2960	1240k	Narasimhan2019	825	Udegram_Medieval_Ghaznavid_father.or.son.I2959	Pakistan	36.7432	72.3142	M	2	1	1	0	NA
vik_urm160.SG	vik_urm160	Shotgun	KrzewinskaCurrentBiology2018	821	Sweden_Viking.SG	Sweden	59.6173	17.7236	M	2
DA99.SG	DA99	Shotgun	DamgaardNature2018	791	Kyrgyzstan_Nomad_Med.SG	Kyrgyzstan	42.0672	76.9628	F	2	1	1	0	NA
Sunghir6.SG	Sunghir6	Shotgun	SikoraScience2017	790	Russia_Sunghir6.SG	Russia	56.1761	40.5025	M	2	6	5	1	0
DA106.SG	DA106	Shotgun	DamgaardNature2018	787	Kyrgyzstan_Nomad_Med.SG	Kyrgyzstan	42.0747	76.9639	M	2	3	3	0	0
I12644	I12644	1240k	Olalde2019	750	SE_Iberia_c.10-16CE	Spain	39.4697	-0.3774	M	2	15	15	0	0
I12647	I12647	1240k	Olalde2019	750	SE_Iberia_c.10-16CE	Spain	39.4697	-0.3774	F	2	32	32	0	0
I7716	I7716	1240k	Narasimhan2019	741	Udegram_Medieval_Ghaznavid	Pakistan	36.7432	72.3142	M	2	19	19	0	0
DA128.SG	DA128	Shotgun	DamgaardNature2018	698	Kazakhstan_Nomad_Med.SG	Kazakhstan	43.0686	68.2489	F	2	2	2	0	NA
Kivutkalns42	Kivutkalns42	1240K	MittnikNatureCommunications2018	685	Latvia_BA	Latvia	57	27	F	2	6	4	2	0
Kivutkalns25	Kivutkalns25	1240K	MittnikNatureCommunications2018	673	Latvia_BA	Latvia	57	27	M	0	6	0	6	1
Kivutkalns194	Kivutkalns194	1240K	MittnikNatureCommunications2018	673	Latvia_BA	Latvia	57	27	M	0	1	0	1	NA
Kivutkalns153	Kivutkalns153	1240K	MittnikNatureCommunications2018	673	Latvia_BA	Latvia	57	27	M	2	1	1	0	NA
Kivutkalns215	Kivutkalns215	1240K	MittnikNatureCommunications2018	663	Latvia_BA	Latvia	57	27	F	0	7	3	4	1
Kivutkalns222	Kivutkalns222	1240K	MittnikNatureCommunications2018	660	Latvia_BA	Latvia	57	27	M	2	3	2	1	NA
I7715	I7715	1240k	Narasimhan2019	617	Barikot_Medieval	Pakistan	34.757	72.3624	M	2	20	11	9	1
I6889	I6889	1240k	Narasimhan2019	610	Barikot_H	Pakistan	34.6776	72.2125	M	2	13	13	0	0
Kivutkalns19	Kivutkalns19	1240K	MittnikNatureCommunications2018	565	Latvia_BA	Latvia	57	27	M	2	27	27	0	0
Kivutkalns207	Kivutkalns207	1240K	MittnikNatureCommunications2018	560	Latvia_BA	Latvia	57	27	F	2	19	8	11	1
I1955	I1955	1240K	LazaridisNature2016	493	Iran_Ganj_Dareh_H	Iran	34.45	48.116	F	2	13	13	0	0
I3808	I3808	1240k	Olalde2019	400	SE_Iberia_c.10-16CE	Spain	36.9508	-3.54722	F	2	3	3	0	0
I7425	I7425	1240k	Olalde2019	400	SE_Iberia_c.10-16CE	Spain	36.9508	-3.54722	F	2	6	6	0	0
I7424	I7424	1240k	Olalde2019	400	SE_Iberia_c.10-16CE	Spain	36.9508	-3.54722	F	2	2	2	0	NA
Kivutkalns209	Kivutkalns209	1240K	MittnikNatureCommunications2018	318	Latvia_BA	Latvia	57	27	M	0	6	5	1	0
DA117.SG	DA117	Shotgun	DamgaardNature2018	144	Kyrgyzstan_Nomad_modern.SG	Kyrgyzstan	43.0686	68.2489	M	2	1	1	0	NA
